# Supplementary material for: Accessible gene borders establish a core structural unit for chromatin architecture in Arabidopsis
Source: Nucleic Acids Res. 2023 Sep 1;51(19):10261–77. doi: 10.1093/nar/gkad710 (PMC10602878; doi:10.1093/nar/gkad710)
Supplement: gkad710_Supplemental_Files [file gkad710_supplemental_files.zip › Supplementary Table S1.xlsx]

## Sheet: Sheet1
Supplementary Table S1. NGS datasets used in this study
Experiment	Species	Description	Accession number	Reference
Hi-C	Arabidopsis	control	SRR9164344,SRR9164345	Sun et al., 2020
Hi-C	Arabidopsis	heat	SRR9164346,SRR9164347	Sun et al., 2020
Hi-C	Arabidopsis	WT	SRR1029604,SRR1029605,SRR2626163,SRR2626429	Wang et al., 2015, Liu et al., 2016
Hi-C	Arabidopsis	WT	SRR18969454	Karanyi et al., 2022
Hi-C	Arabidopsis	ndx1-4	SRR18969453,SRR18969452	Karanyi et al., 2022
Hi-C	Arabidopsis	WT	SRR16937586,SRR16937587	Yang et al., 2022
Hi-C	Arabidopsis	brm	SRR16937584,SRR16937585	Yang et al., 2022
Hi-C	Arabidopsis	chr11/17	SRR16937582,SRR16937583	Yang et al., 2022
Hi-C	Tomato	WT	SRR5748725,SRR5748726,SRR5748729,SRR5748730,SRR5748731,SRR5748732,SRR5748733,SRR5748734,SRR5748735,SRR5748736	Dong et al., 2017
Hi-C	Maize	WT	SRR5748747,SRR5748748,SRR5748749,SRR5748750,SRR5748751,SRR5748752,SRR5748753,SRR5748754,SRR5748755,SRR5748756	Dong et al., 2017
Hi-C	Marchantia	WT	SRR10879446,SRR10879447	Karaaslan et al., 2020
Hi-C	Marchantia	tcp1	SRR10879461,SRR10879462	Karaaslan et al., 2020
TF ChIP-seq	Arabidopsis	BRM	SRR2243593(input),SRR2243599(input),SRR2243594(IP),SRR2243603(IP)	Li et al., 2016
TF ChIP-seq	Arabidopsis	CHR11	SRR10354454(input),SRR10354455(input),SRR10354458(IP),SRR10354459(IP)	Luo et al., 2020
DAP-seq	Arabidopsis	WT	GSE60143	O'Malley et al., 2017
DAP-seq	Maize	WT	GSE120304	Ricci et al., 2019
ATAC-seq	Tomato	WT	SRR5829237	Maher et al., 2018
ATAC-seq	Maize	WT	SRR5748809,SRR5748810	Dong et al., 2017
ATAC-seq	Marchantia	WT	SRR10879463,SRR10879464	Karaaslan et al., 2020
ATAC-seq	Arabidopsis	WT	SRX2000799	PCSD (http://systemsbiology.cpolar.cn/chromstates/download.php)
Other ChIP-seq	Arabidopsis	H2A.W	SRX352374	PCSD
Other ChIP-seq	Arabidopsis	H2A.X	SRX352375	PCSD
Other ChIP-seq	Arabidopsis	H2A.Z	SRX352376	PCSD
Other ChIP-seq	Arabidopsis	H3.1	SRX113876	PCSD
Other ChIP-seq	Arabidopsis	H3.3	SRX113875	PCSD
Other ChIP-seq	Arabidopsis	H3K14ac	SRX1469119	PCSD
Other ChIP-seq	Arabidopsis	H3K23ac	SRX1011322	PCSD
Other ChIP-seq	Arabidopsis	H3K27ac	SRX648276	PCSD
Other ChIP-seq	Arabidopsis	H3K27me3	SRX648274	PCSD
Other ChIP-seq	Arabidopsis	H3K36ac	SRX1426150	PCSD
Other ChIP-seq	Arabidopsis	H3K36me3	SRX1518744	PCSD
Other ChIP-seq	Arabidopsis	H3K4me1	SRX648278	PCSD
Other ChIP-seq	Arabidopsis	H3K4me2	SRX326931	PCSD
Other ChIP-seq	Arabidopsis	H3K4me3	SRX326935	PCSD
Other ChIP-seq	Arabidopsis	H3K56ac	SRX1518745	PCSD
Other ChIP-seq	Arabidopsis	H3K9ac	SRX1466723	PCSD
Other ChIP-seq	Arabidopsis	H3K9me1	SRX361945	PCSD
Other ChIP-seq	Arabidopsis	H3K9me2	SRX361946	PCSD
Other ChIP-seq	Arabidopsis	H4K16ac	SRX1044778	PCSD
Other ChIP-seq	Arabidopsis	meDIP	SRX004968	PCSD
Other ChIP-seq	Arabidopsis	RNApolII	SRX1772333	PCSD
Other ChIP-seq	Arabidopsis	H2A	SRR988543	Yelagandula et al., 2014
Other ChIP-seq	Arabidopsis	H3	SRR1005403	Stroud et al., 2014
RNA-seq	Arabidopsis	control	SRR9257060,SRR9257061	Sun et al., 2020
RNA-seq	Arabidopsis	heat	SRR9257062,SRR9257063	Sun et al., 2020
RNA-seq	Tomato	WT	SRR8763286,SRR8763287,SRR8763288,SRR8763289,SRR8763290,SRR8763894,SRR8763895,SRR8763896,SRR8763897,SRR8763898,SRR8763429,SRR8763430,SRR8763431,SRR8763432,SRR8763433,SRR8763500,SRR8763501,SRR8763502,SRR8763503,SRR8763504	Reynoso et al., 2019
RNA-seq	Maize	WT	SRR5748718,SRR5748807	Dong et al., 2017
RNA-seq	Marchantia	WT	SRR10879454,SRR10879455,SRR10879456	Karaaslan et al., 2020
