# Supplementary material for: Accessible gene borders establish a core structural unit for chromatin architecture in Arabidopsis
Source: Nucleic Acids Res. 2023 Sep 1;51(19):10261–77. doi: 10.1093/nar/gkad710 (PMC10602878; doi:10.1093/nar/gkad710)
Supplement: gkad710_Supplemental_Files [file gkad710_supplemental_files.zip › Supplementary Table S2.xlsx]

## Sheet: Sheet1
Supplementary Table S2. Hi-C alignment statistics
Species & Reference	Arabidopsis (Sun et al., 2020)	Arabidopsis (Sun et al., 2020)	Arabidopsis (Wang et al., 2015, Liu et al., 2016)	Arabidopsis (Karanyi et al., 2022)	Arabidopsis (Karanyi et al., 2022)	Arabidopsis (Yang et al., 2022)	Arabidopsis (Yang et al., 2022)	Arabidopsis (Yang et al., 2022)	Tomato (Dong et al., 2017)	Maize (Dong et al., 2017)	Marchantia (Karaaslan et al., 2020)	Marchantia (Karaaslan et al., 2020)
Sample	Control (Col)	Heat (Col)	Col	Col	ndx (rep1)	Col	brm	chr11	WT	WT	WT	tcp1
Raw read pairs	1121275132	1136668653	487096284	201017543	184544537	105474783	166460302	292953783	959606335	858803990	299940588	597480545
Alignable reads	956866053	969361739	435210147	171392549	156574286	92236923	114328280	252659325	883497423	649350622	249312906	483230893
Unique reads	589987208	619300149	345496587	151297108	137250662	77539869	84773423	180827212	752367060	543400521	211279319	288387083
Hi-C contacts	390711495	402078454	212449090	118565416	107184110	58669192	64418436	122678510	568898268	133428147	117690188	126844021
Short range contacts (<20kb)	161906308	188733221	90391207	47038501	39797477	22559655	21996658	37219591	136382298	32147992	50901556	42244066
Long range contacts (>20kb)	177840803	170698644	85177907	54198670	51056495	26880272	29018933	48758126	243397868	57887151	38980698	39352530
