# Supplementary material for: Accessible gene borders establish a core structural unit for chromatin architecture in Arabidopsis
Source: Nucleic Acids Res. 2023 Sep 1;51(19):10261–77. doi: 10.1093/nar/gkad710 (PMC10602878; doi:10.1093/nar/gkad710)
Supplement: gkad710_Supplemental_Files [file gkad710_supplemental_files.zip › Supplementary Table S3.xlsx]

## Sheet: Sheet1
Supplementary Table S3. Up/down-regulated genes in response to heat treatment in Arabidopsis
Up-regulated genes (Fold change > 2, p-value < 0.05)	Down-regulated genes (Fold change < 0.5, p-value < 0.05)
AT1G01020	AT1G01090
AT1G01060	AT1G01110
AT1G01210	AT1G01190
AT1G01520	AT1G01225
AT1G01715	AT1G01230
AT1G01770	AT1G01250
AT1G01780	AT1G01340
AT1G01810	AT1G01390
AT1G01920	AT1G01580
AT1G01940	AT1G01600
AT1G02050	AT1G01700
AT1G02060	AT1G01750
AT1G02220	AT1G01790
AT1G02230	AT1G02065
AT1G02250	AT1G02360
AT1G02300	AT1G02520
AT1G02340	AT1G02730
AT1G02450	AT1G02900
AT1G02700	AT1G03020
AT1G02770	AT1G03160
AT1G02850	AT1G03680
AT1G02980	AT1G03780
AT1G03070	AT1G03840
AT1G03170	AT1G04110
AT1G03180	AT1G04240
AT1G03220	AT1G04280
AT1G03360	AT1G04610
AT1G03410	AT1G04640
AT1G03445	AT1G04800
AT1G03495	AT1G05240
AT1G03510	AT1G05250
AT1G03650	AT1G05440
AT1G03760	AT1G05530
AT1G03770	AT1G05660
AT1G03800	AT1G05675
AT1G03860	AT1G05680
AT1G03940	AT1G05700
AT1G03980	AT1G05805
AT1G03990	AT1G05835
AT1G04130	AT1G05990
AT1G04540	AT1G06090
AT1G04570	AT1G06100
AT1G04580	AT1G06120
AT1G04600	AT1G06310
AT1G04650	AT1G06360
AT1G04778	AT1G06690
AT1G04970	AT1G06760
AT1G04980	AT1G06830
AT1G05080	AT1G06930
AT1G05170	AT1G06960
AT1G05340	AT1G07050
AT1G05400	AT1G07110
AT1G05490	AT1G07550
AT1G05600	AT1G07560
AT1G05690	AT1G07730
AT1G05730	AT1G07790
AT1G05783	AT1G07820
AT1G05820	AT1G08090
AT1G06030	AT1G08380
AT1G06250	AT1G08520
AT1G06475	AT1G08550
AT1G06560	AT1G08560
AT1G06570	AT1G08890
AT1G06710	AT1G09080
AT1G06925	AT1G09090
AT1G06970	AT1G09170
AT1G07010	AT1G09200
AT1G07350	AT1G09290
AT1G07390	AT1G09340
AT1G07400	AT1G09350
AT1G07430	AT1G09390
AT1G07620	AT1G09480
AT1G07900	AT1G09630
AT1G07985	AT1G09750
AT1G08120	AT1G09780
AT1G08210	AT1G09880
AT1G08270	AT1G09910
AT1G08290	AT1G09932
AT1G08300	AT1G10060
AT1G08440	AT1G10400
AT1G08460	AT1G10470
AT1G08700	AT1G10640
AT1G08710	AT1G10657
AT1G08830	AT1G10990
AT1G08910	AT1G11050
AT1G09070	AT1G11080
AT1G09140	AT1G11112
AT1G09155	AT1G11120
AT1G09157	AT1G11220
AT1G09380	AT1G11260
AT1G09400	AT1G11303
AT1G09700	AT1G11310
AT1G09710	AT1G11340
AT1G09740	AT1G11450
AT1G09950	AT1G11530
AT1G10050	AT1G11600
AT1G10225	AT1G11650
AT1G10240	AT1G11655
AT1G10410	AT1G11670
AT1G10650	AT1G11720
AT1G10660	AT1G11740
AT1G10770	AT1G11850
AT1G10790	AT1G11860
AT1G10810	AT1G11870
AT1G10960	AT1G12080
AT1G11100	AT1G12090
AT1G11190	AT1G12110
AT1G11270	AT1G12310
AT1G11700	AT1G12480
AT1G11710	AT1G12570
AT1G11785	AT1G12630
AT1G12030	AT1G12740
AT1G12064	AT1G12845
AT1G12130	AT1G12850
AT1G12180	AT1G12860
AT1G12210	AT1G12900
AT1G12211	AT1G13170
AT1G12280	AT1G13300
AT1G12290	AT1G13420
AT1G12520	AT1G13470
AT1G12672	AT1G13480
AT1G12780	AT1G13510
AT1G13050	AT1G13530
AT1G13080	AT1G13540
AT1G13330	AT1G13609
AT1G13370	AT1G13670
AT1G13600	AT1G13750
AT1G13650	AT1G13930
AT1G13790	AT1G14030
AT1G13810	AT1G14080
AT1G13950	AT1G14150
AT1G13990	AT1G14170
AT1G14280	AT1G14185
AT1G14300	AT1G14200
AT1G14360	AT1G14220
AT1G14370	AT1G14250
AT1G14470	AT1G14290
AT1G14480	AT1G14345
AT1G14520	AT1G14350
AT1G14620	AT1G14390
AT1G14640	AT1G14580
AT1G14750	AT1G14870
AT1G14780	AT1G14880
AT1G14890	AT1G14960
AT1G14980	AT1G15125
AT1G15190	AT1G15140
AT1G15310	AT1G15210
AT1G15460	AT1G15520
AT1G15772	AT1G15690
AT1G15790	AT1G15980
AT1G15825	AT1G16370
AT1G15830	AT1G16530
AT1G15870	AT1G16880
AT1G16030	AT1G16960
AT1G16070	AT1G17060
AT1G16130	AT1G17147
AT1G16510	AT1G17160
AT1G16730	AT1G17170
AT1G16820	AT1G17180
AT1G17020	AT1G17190
AT1G17240	AT1G17330
AT1G17380	AT1G17455
AT1G17410	AT1G17600
AT1G17420	AT1G17650
AT1G17460	AT1G17700
AT1G17470	AT1G17730
AT1G17630	AT1G17860
AT1G17744	AT1G18020
AT1G17830	AT1G18150
AT1G17870	AT1G18210
AT1G17960	AT1G18265
AT1G18197	AT1G18270
AT1G18320	AT1G18370
AT1G18680	AT1G18710
AT1G18750	AT1G18810
AT1G18773	AT1G18835
AT1G18980	AT1G18870
AT1G19250	AT1G18880
AT1G19270	AT1G19020
AT1G19396	AT1G19050
AT1G19397	AT1G19200
AT1G19470	AT1G19220
AT1G19490	AT1G19330
AT1G19600	AT1G19350
AT1G19610	AT1G19780
AT1G19630	AT1G19900
AT1G20120	AT1G19940
AT1G20160	AT1G19960
AT1G20230	AT1G20010
AT1G20310	AT1G20020
AT1G20350	AT1G20190
AT1G20620	AT1G20693
AT1G20690	AT1G20696
AT1G20795	AT1G20700
AT1G20850	AT1G20810
AT1G20890	AT1G20840
AT1G20920	AT1G20990
AT1G21410	AT1G21100
AT1G21550	AT1G21110
AT1G21580	AT1G21120
AT1G21910	AT1G21130
AT1G21940	AT1G21140
AT1G21950	AT1G21240
AT1G22190	AT1G21320
AT1G22275	AT1G21500
AT1G22370	AT1G21540
AT1G22380	AT1G22250
AT1G22980	AT1G22330
AT1G22985	AT1G22430
AT1G22990	AT1G22440
AT1G23050	AT1G22540
AT1G23100	AT1G22550
AT1G23180	AT1G22590
AT1G23205	AT1G22690
AT1G23540	AT1G22710
AT1G23550	AT1G22740
AT1G23740	AT1G22885
AT1G23770	AT1G22890
AT1G23860	AT1G22900
AT1G23960	AT1G23000
AT1G23970	AT1G23110
AT1G24020	AT1G23200
AT1G24095	AT1G23360
AT1G24148	AT1G23760
AT1G24260	AT1G23790
AT1G24265	AT1G23830
AT1G24330	AT1G23935
AT1G24380	AT1G24070
AT1G24530	AT1G24145
AT1G24580	AT1G24147
AT1G24800	AT1G24320
AT1G24880	AT1G24470
AT1G25180	AT1G24577
AT1G25277	AT1G24610
AT1G26470	AT1G25055
AT1G26560	AT1G25141
AT1G26580	AT1G25422
AT1G27110	AT1G25450
AT1G27350	AT1G25480
AT1G27410	AT1G26210
AT1G27420	AT1G26260
AT1G27580	AT1G26360
AT1G27720	AT1G26380
AT1G27890	AT1G26410
AT1G28190	AT1G26700
AT1G28210	AT1G26760
AT1G28370	AT1G26870
AT1G28560	AT1G26945
AT1G28570	AT1G27020
AT1G28610	AT1G27140
AT1G28660	AT1G27660
AT1G29030	AT1G28230
AT1G29230	AT1G28330
AT1G29465	AT1G28395
AT1G29640	AT1G28680
AT1G29770	AT1G29070
AT1G30040	AT1G29270
AT1G30070	AT1G29395
AT1G30160	AT1G29700
AT1G30170	AT1G29720
AT1G30220	AT1G29820
AT1G30230	AT1G29830
AT1G30475	AT1G29930
AT1G30490	AT1G30280
AT1G30500	AT1G30360
AT1G30660	AT1G30380
AT1G30760	AT1G30420
AT1G30920	AT1G30510
AT1G31240	AT1G30515
AT1G31290	AT1G30550
AT1G31540	AT1G30600
AT1G31550	AT1G30690
AT1G31760	AT1G30730
AT1G31790	AT1G30820
AT1G31814	AT1G30840
AT1G31820	AT1G30910
AT1G32260	AT1G30990
AT1G32520	AT1G31050
AT1G32570	AT1G31190
AT1G32583	AT1G31230
AT1G32780	AT1G31330
AT1G32870	AT1G31580
AT1G32900	AT1G31690
AT1G32910	AT1G32060
AT1G32950	AT1G32080
AT1G33055	AT1G32160
AT1G33110	AT1G32200
AT1G33500	AT1G32460
AT1G33612	AT1G33030
AT1G33760	AT1G33090
AT1G33770	AT1G33540
AT1G34050	AT1G33750
AT1G34060	AT1G33960
AT1G34150	AT1G34670
AT1G34180	AT1G34760
AT1G35140	AT1G35250
AT1G35290	AT1G35260
AT1G35310	AT1G36622
AT1G35320	AT1G43670
AT1G35560	AT1G44920
AT1G35660	AT1G44970
AT1G35730	AT1G45474
AT1G36060	AT1G47210
AT1G43000	AT1G47480
AT1G43910	AT1G47530
AT1G44130	AT1G47600
AT1G44414	AT1G47970
AT1G44830	AT1G48480
AT1G44890	AT1G48610
AT1G45616	AT1G48620
AT1G47510	AT1G48640
AT1G47920	AT1G49000
AT1G48220	AT1G49030
AT1G48260	AT1G49230
AT1G48400	AT1G49310
AT1G48430	AT1G49390
AT1G48605	AT1G49470
AT1G48660	AT1G49500
AT1G48700	AT1G49570
AT1G48720	AT1G49600
AT1G48725	AT1G49670
AT1G48740	AT1G49860
AT1G49130	AT1G49870
AT1G49245	AT1G49960
AT1G49405	AT1G49975
AT1G49530	AT1G49990
AT1G49640	AT1G50060
AT1G49740	AT1G50240
AT1G49900	AT1G50320
AT1G49920	AT1G50580
AT1G49940	AT1G51090
AT1G50040	AT1G51110
AT1G50400	AT1G51190
AT1G50970	AT1G51270
AT1G51200	AT1G51420
AT1G51380	AT1G51470
AT1G51430	AT1G51770
AT1G51670	AT1G51800
AT1G52000	AT1G51805
AT1G52560	AT1G51830
AT1G52690	AT1G51840
AT1G52870	AT1G51850
AT1G52920	AT1G51870
AT1G52990	AT1G51880
AT1G53030	AT1G51890
AT1G53110	AT1G51913
AT1G53260	AT1G52030
AT1G53320	AT1G52040
AT1G53480	AT1G52050
AT1G53490	AT1G52060
AT1G53540	AT1G52120
AT1G53600	AT1G52200
AT1G53710	AT1G52230
AT1G53730	AT1G52245
AT1G53790	AT1G52280
AT1G54050	AT1G52290
AT1G54250	AT1G52315
AT1G54280	AT1G52400
AT1G54310	AT1G52510
AT1G54560	AT1G52660
AT1G54680	AT1G52700
AT1G55020	AT1G52770
AT1G55050	AT1G52910
AT1G55210	AT1G53230
AT1G55230	AT1G53310
AT1G55310	AT1G53660
AT1G55870	AT1G53870
AT1G55880	AT1G53890
AT1G55910	AT1G53940
AT1G55915	AT1G54000
AT1G55960	AT1G54010
AT1G56150	AT1G54330
AT1G56170	AT1G54350
AT1G56200	AT1G54410
AT1G56300	AT1G54820
AT1G56340	AT1G54890
AT1G56440	AT1G54970
AT1G56650	AT1G55010
AT1G58050	AT1G55110
AT1G58120	AT1G55120
AT1G58150	AT1G55140
AT1G58215	AT1G55207
AT1G58290	AT1G55450
AT1G58848	AT1G55670
AT1G59124	AT1G55675
AT1G59530	AT1G55940
AT1G59660	AT1G55950
AT1G59860	AT1G56220
AT1G59920	AT1G56430
AT1G59930	AT1G56500
AT1G59980	AT1G56510
AT1G60030	AT1G56630
AT1G60080	AT1G56680
AT1G60090	AT1G56720
AT1G60110	AT1G57590
AT1G60190	AT1G57770
AT1G60260	AT1G57870
AT1G60940	AT1G57980
AT1G60960	AT1G57990
AT1G60970	AT1G58110
AT1G61400	AT1G58225
AT1G61440	AT1G58270
AT1G61500	AT1G58602
AT1G61580	AT1G58684
AT1G61620	AT1G59359
AT1G61800	AT1G59780
AT1G62180	AT1G59870
AT1G62290	AT1G59940
AT1G62310	AT1G60095
AT1G62490	AT1G60470
AT1G62510	AT1G60750
AT1G62540	AT1G60787
AT1G62690	AT1G60950
AT1G62720	AT1G61120
AT1G62760	AT1G61170
AT1G62960	AT1G62250
AT1G63090	AT1G62280
AT1G63150	AT1G62440
AT1G63250	AT1G62480
AT1G63530	AT1G62500
AT1G63570	AT1G62630
AT1G63860	AT1G62640
AT1G64105	AT1G62770
AT1G64200	AT1G62780
AT1G64210	AT1G63000
AT1G64220	AT1G63100
AT1G64253	AT1G63220
AT1G64260	AT1G63470
AT1G64500	AT1G63710
AT1G64540	AT1G63940
AT1G64550	AT1G64150
AT1G64561	AT1G64170
AT1G64600	AT1G64370
AT1G64660	AT1G64390
AT1G64680	AT1G64405
AT1G64700	AT1G64590
AT1G64720	AT1G64650
AT1G64860	AT1G64770
AT1G64900	AT1G64910
AT1G64940	AT1G64920
AT1G64970	AT1G65230
AT1G65040	AT1G65250
AT1G65120	AT1G65390
AT1G65150	AT1G65420
AT1G65240	AT1G65450
AT1G65370	AT1G65481
AT1G65490	AT1G65484
AT1G65500	AT1G65570
AT1G65630	AT1G65910
AT1G65660	AT1G65960
AT1G65840	AT1G65985
AT1G65890	AT1G66100
AT1G65970	AT1G66270
AT1G65980	AT1G66280
AT1G66040	AT1G66350
AT1G66080	AT1G66430
AT1G66230	AT1G66465
AT1G66320	AT1G66800
AT1G66330	AT1G66950
AT1G66400	AT1G66960
AT1G66500	AT1G67035
AT1G66510	AT1G67090
AT1G66590	AT1G67110
AT1G66600	AT1G67148
AT1G67020	AT1G67180
AT1G67100	AT1G67700
AT1G67220	AT1G67790
AT1G67265	AT1G67810
AT1G67370	AT1G67865
AT1G67650	AT1G67870
AT1G68170	AT1G67910
AT1G68290	AT1G68050
AT1G68300	AT1G68350
AT1G68450	AT1G68390
AT1G68560	AT1G68400
AT1G68570	AT1G68590
AT1G68725	AT1G68600
AT1G68930	AT1G68640
AT1G69280	AT1G68810
AT1G69410	AT1G68850
AT1G69430	AT1G69020
AT1G69480	AT1G69040
AT1G69490	AT1G69230
AT1G69630	AT1G69380
AT1G69680	AT1G69523
AT1G69710	AT1G69526
AT1G69730	AT1G69530
AT1G69760	AT1G69830
AT1G69790	AT1G69890
AT1G70000	AT1G69920
AT1G70130	AT1G70270
AT1G70140	AT1G70580
AT1G70250	AT1G70630
AT1G70400	AT1G70710
AT1G70430	AT1G70820
AT1G70440	AT1G70850
AT1G70505	AT1G70860
AT1G70510	AT1G70880
AT1G70640	AT1G70920
AT1G70650	AT1G71050
AT1G70700	AT1G71690
AT1G70900	AT1G72070
AT1G70980	AT1G72190
AT1G70985	AT1G72610
AT1G71000	AT1G72730
AT1G71040	AT1G72870
AT1G71110	AT1G72930
AT1G71150	AT1G73280
AT1G71260	AT1G73290
AT1G71280	AT1G73360
AT1G71330	AT1G73410
AT1G71340	AT1G73450
AT1G71370	AT1G73470
AT1G71380	AT1G73600
AT1G71790	AT1G73620
AT1G71910	AT1G74030
AT1G71990	AT1G74300
AT1G72030	AT1G74460
AT1G72100	AT1G74500
AT1G72120	AT1G74640
AT1G72230	AT1G74670
AT1G72240	AT1G74730
AT1G72270	AT1G74770
AT1G72430	AT1G74850
AT1G72530	AT1G74890
AT1G72645	AT1G75190
AT1G72660	AT1G75250
AT1G72760	AT1G75460
AT1G72770	AT1G75540
AT1G72800	AT1G75550
AT1G73040	AT1G75640
AT1G73050	AT1G75690
AT1G73066	AT1G75710
AT1G73130	AT1G76020
AT1G73240	AT1G76380
AT1G73260	AT1G76430
AT1G73325	AT1G76450
AT1G73680	AT1G76520
AT1G73690	AT1G76680
AT1G73700	AT1G76690
AT1G73870	AT1G76790
AT1G73910	AT1G77080
AT1G74010	AT1G77330
AT1G74170	AT1G77490
AT1G74240	AT1G77530
AT1G74310	AT1G77690
AT1G74560	AT1G77700
AT1G74870	AT1G77760
AT1G75100	AT1G77960
AT1G75125	AT1G78090
AT1G75270	AT1G78140
AT1G75280	AT1G78170
AT1G75330	AT1G78270
AT1G75335	AT1G78300
AT1G75390	AT1G78340
AT1G75490	AT1G78370
AT1G75580	AT1G78430
AT1G75670	AT1G78440
AT1G75750	AT1G78450
AT1G75770	AT1G78530
AT1G75830	AT1G78580
AT1G75860	AT1G78630
AT1G76065	AT1G78860
AT1G76080	AT1G78870
AT1G76130	AT1G78890
AT1G76650	AT1G78990
AT1G76780	AT1G78995
AT1G76820	AT1G79060
AT1G76960	AT1G79080
AT1G77130	AT1G79110
AT1G77230	AT1G79340
AT1G77370	AT1G79380
AT1G77410	AT1G79410
AT1G77480	AT1G79500
AT1G77570	AT1G79580
AT1G77710	AT1G79700
AT1G77765	AT1G79790
AT1G77880	AT1G80280
AT1G77890	AT1G80340
AT1G78060	AT1G80730
AT1G78080	AT1G80920
AT1G78190	AT2G01170
AT1G78230	AT2G01420
AT1G78290	AT2G01520
AT1G78400	AT2G01530
AT1G78510	AT2G01755
AT1G78680	AT2G01830
AT1G78730	AT2G01918
AT1G78750	AT2G02120
AT1G78780	AT2G02400
AT1G78840	AT2G03090
AT1G78930	AT2G03420
AT1G78960	AT2G03440
AT1G79320	AT2G03505
AT1G79360	AT2G03720
AT1G79390	AT2G03830
AT1G79490	AT2G03980
AT1G79520	AT2G04032
AT1G79760	AT2G04170
AT1G79820	AT2G04570
AT1G79890	AT2G04650
AT1G79900	AT2G04660
AT1G80060	AT2G04780
AT1G80130	AT2G04800
AT1G80150	AT2G04842
AT1G80160	AT2G05160
AT1G80660	AT2G05380
AT1G80840	AT2G05990
AT1G80890	AT2G06025
AT2G01008	AT2G06925
AT2G01100	AT2G07050
AT2G01175	AT2G10940
AT2G01310	AT2G12462
AT2G01510	AT2G13550
AT2G01730	AT2G13810
AT2G01818	AT2G14247
AT2G01860	AT2G14580
AT2G01890	AT2G14820
AT2G02000	AT2G15042
AT2G02010	AT2G15370
AT2G02130	AT2G15390
AT2G02350	AT2G15490
AT2G02630	AT2G15570
AT2G02750	AT2G15830
AT2G02765	AT2G15890
AT2G02810	AT2G15970
AT2G02910	AT2G16060
AT2G02955	AT2G16230
AT2G03020	AT2G16970
AT2G03110	AT2G16980
AT2G04030	AT2G17050
AT2G04050	AT2G17280
AT2G04070	AT2G17470
AT2G04340	AT2G17560
AT2G04450	AT2G17650
AT2G04795	AT2G17740
AT2G04860	AT2G17840
AT2G05510	AT2G17880
AT2G06040	AT2G18210
AT2G07599	AT2G18328
AT2G07621	AT2G18480
AT2G07629	AT2G18800
AT2G07633	AT2G19170
AT2G07638	AT2G19190
AT2G07641	AT2G19620
AT2G07644	AT2G19680
AT2G07648	AT2G19810
AT2G07652	AT2G19970
AT2G07655	AT2G19990
AT2G07658	AT2G20290
AT2G07659	AT2G20520
AT2G07661	AT2G20590
AT2G07665	AT2G20630
AT2G07667	AT2G20750
AT2G07669	AT2G20760
AT2G07671	AT2G21100
AT2G07672	AT2G21140
AT2G07673	AT2G21530
AT2G07674	AT2G21550
AT2G07675	AT2G21650
AT2G07678	AT2G21840
AT2G07687	AT2G21960
AT2G07689	AT2G22122
AT2G07691	AT2G22190
AT2G07692	AT2G22230
AT2G07695	AT2G22400
AT2G07696	AT2G22510
AT2G07698	AT2G22590
AT2G07701	AT2G22795
AT2G07702	AT2G22810
AT2G07706	AT2G22840
AT2G07707	AT2G22920
AT2G07708	AT2G22970
AT2G07713	AT2G23050
AT2G07714	AT2G23360
AT2G07715	AT2G23410
AT2G07718	AT2G23540
AT2G07719	AT2G23590
AT2G07721	AT2G23630
AT2G07722	AT2G23770
AT2G07724	AT2G24040
AT2G07725	AT2G24060
AT2G07727	AT2G24090
AT2G07732	AT2G24395
AT2G07734	AT2G24430
AT2G07738	AT2G24692
AT2G07739	AT2G24700
AT2G07741	AT2G25130
AT2G07749	AT2G25160
AT2G07751	AT2G25260
AT2G07768	AT2G25297
AT2G07771	AT2G25735
AT2G07772	AT2G25810
AT2G07773	AT2G25900
AT2G07774	AT2G25980
AT2G07775	AT2G26010
AT2G07776	AT2G26020
AT2G07777	AT2G26210
AT2G07779	AT2G26360
AT2G07785	AT2G26400
AT2G07787	AT2G26520
AT2G07795	AT2G26530
AT2G07798	AT2G26550
AT2G07806	AT2G26560
AT2G07815	AT2G26695
AT2G07820	AT2G26760
AT2G07825	AT2G26820
AT2G07835	AT2G27385
AT2G13770	AT2G27402
AT2G14520	AT2G27590
AT2G14610	AT2G27860
AT2G14775	AT2G27920
AT2G14800	AT2G28085
AT2G14900	AT2G28160
AT2G15020	AT2G28250
AT2G15080	AT2G28270
AT2G15400	AT2G28580
AT2G15780	AT2G28620
AT2G15790	AT2G28630
AT2G15880	AT2G28720
AT2G16586	AT2G28740
AT2G16700	AT2G28780
AT2G17036	AT2G28790
AT2G17040	AT2G28900
AT2G17525	AT2G28970
AT2G17690	AT2G28990
AT2G17787	AT2G29170
AT2G17830	AT2G29700
AT2G17900	AT2G29730
AT2G17975	AT2G29940
AT2G18000	AT2G30010
AT2G18180	AT2G30130
AT2G18190	AT2G30210
AT2G18193	AT2G30420
AT2G18390	AT2G30424
AT2G18410	AT2G30432
AT2G18600	AT2G30440
AT2G18660	AT2G30620
AT2G18720	AT2G30695
AT2G18780	AT2G30750
AT2G19310	AT2G30860
AT2G19340	AT2G30870
AT2G19385	AT2G30930
AT2G19610	AT2G31040
AT2G19650	AT2G31081
AT2G19900	AT2G31083
AT2G19910	AT2G31085
AT2G20250	AT2G31310
AT2G20330	AT2G31390
AT2G20540	AT2G31400
AT2G20560	AT2G32290
AT2G20670	AT2G32440
AT2G20800	AT2G32610
AT2G20815	AT2G32620
AT2G21150	AT2G32640
AT2G21180	AT2G32660
AT2G21185	AT2G32810
AT2G21260	AT2G32990
AT2G21320	AT2G33600
AT2G21350	AT2G33750
AT2G21430	AT2G33790
AT2G21450	AT2G33830
AT2G21640	AT2G33850
AT2G21730	AT2G34060
AT2G21800	AT2G34150
AT2G21820	AT2G34180
AT2G21930	AT2G34190
AT2G22240	AT2G34200
AT2G22490	AT2G34390
AT2G22690	AT2G34430
AT2G22860	AT2G34920
AT2G23000	AT2G35000
AT2G23090	AT2G35310
AT2G23100	AT2G35380
AT2G23110	AT2G35710
AT2G23190	AT2G35770
AT2G23340	AT2G35960
AT2G23348	AT2G36200
AT2G23945	AT2G36310
AT2G24030	AT2G36490
AT2G24150	AT2G36500
AT2G24240	AT2G36590
AT2G24680	AT2G36690
AT2G24681	AT2G36695
AT2G24720	AT2G36880
AT2G24762	AT2G36890
AT2G24830	AT2G37025
AT2G24940	AT2G37030
AT2G24945	AT2G37130
AT2G24960	AT2G37220
AT2G25090	AT2G37290
AT2G25110	AT2G37360
AT2G25140	AT2G37380
AT2G25200	AT2G37430
AT2G25330	AT2G37450
AT2G25460	AT2G37470
AT2G25470	AT2G37560
AT2G25510	AT2G37700
AT2G25570	AT2G37710
AT2G25590	AT2G37720
AT2G25650	AT2G37750
AT2G25940	AT2G37940
AT2G26150	AT2G37950
AT2G26160	AT2G37960
AT2G26170	AT2G37980
AT2G26690	AT2G38110
AT2G26740	AT2G38140
AT2G26790	AT2G38390
AT2G26800	AT2G38460
AT2G26860	AT2G38720
AT2G27080	AT2G38740
AT2G27120	AT2G38940
AT2G27229	AT2G38995
AT2G27420	AT2G39040
AT2G27500	AT2G39200
AT2G27535	AT2G39250
AT2G28105	AT2G39410
AT2G28110	AT2G39510
AT2G28120	AT2G39518
AT2G28400	AT2G39530
AT2G28500	AT2G39920
AT2G28570	AT2G40020
AT2G28650	AT2G40080
AT2G29120	AT2G40110
AT2G29130	AT2G40113
AT2G29300	AT2G40130
AT2G29340	AT2G40230
AT2G29350	AT2G40370
AT2G29400	AT2G40480
AT2G29440	AT2G40490
AT2G29500	AT2G40610
AT2G29670	AT2G40620
AT2G30000	AT2G40670
AT2G30250	AT2G40750
AT2G30350	AT2G40820
AT2G30480	AT2G41180
AT2G30520	AT2G41380
AT2G30550	AT2G41510
AT2G30580	AT2G41560
AT2G30660	AT2G41680
AT2G30690	AT2G41850
AT2G30770	AT2G41880
AT2G30790	AT2G41940
AT2G31150	AT2G41970
AT2G31350	AT2G41990
AT2G31380	AT2G42110
AT2G31550	AT2G42130
AT2G31560	AT2G42250
AT2G31600	AT2G42530
AT2G31730	AT2G42540
AT2G31830	AT2G42770
AT2G31865	AT2G42800
AT2G31890	AT2G42840
AT2G31910	AT2G42850
AT2G31980	AT2G42870
AT2G32120	AT2G42900
AT2G32140	AT2G42960
AT2G32190	AT2G42990
AT2G32210	AT2G43050
AT2G32340	AT2G43100
AT2G32487	AT2G43360
AT2G32530	AT2G43390
AT2G32540	AT2G43480
AT2G32550	AT2G43550
AT2G32560	AT2G43560
AT2G32645	AT2G43590
AT2G32830	AT2G43880
AT2G32885	AT2G43940
AT2G32920	AT2G44230
AT2G33000	AT2G44370
AT2G33060	AT2G44380
AT2G33080	AT2G44480
AT2G33175	AT2G44490
AT2G33250	AT2G44670
AT2G33280	AT2G44740
AT2G33380	AT2G44910
AT2G33550	AT2G44930
AT2G33580	AT2G45220
AT2G33590	AT2G45470
AT2G33740	AT2G45600
AT2G34070	AT2G45660
AT2G34220	AT2G45770
AT2G34230	AT2G45850
AT2G34340	AT2G46100
AT2G34600	AT2G46210
AT2G34610	AT2G46740
AT2G34730	AT2G46820
AT2G34900	AT2G46850
AT2G35060	AT2G46860
AT2G35140	AT2G46880
AT2G35150	AT2G46910
AT2G35210	AT2G47130
AT2G35300	AT2G47140
AT2G35345	AT2G47200
AT2G35420	AT2G47240
AT2G35550	AT2G47270
AT2G35658	AT2G47485
AT2G35700	AT2G47540
AT2G35736	AT2G47550
AT2G36080	AT2G47560
AT2G36630	AT2G47730
AT2G36640	AT2G47840
AT2G36660	AT2G47880
AT2G36750	AT2G47890
AT2G36760	AT2G47940
AT2G36770	AT2G48080
AT2G36780	AT2G48120
AT2G36870	AT3G01140
AT2G36950	AT3G01190
AT2G37050	AT3G01260
AT2G37060	AT3G01290
AT2G37180	AT3G01480
AT2G37200	AT3G01500
AT2G37240	AT3G01513
AT2G37320	AT3G01550
AT2G37340	AT3G01670
AT2G37670	AT3G01750
AT2G37760	AT3G01830
AT2G37770	AT3G01960
AT2G37870	AT3G02120
AT2G37890	AT3G02230
AT2G37900	AT3G02240
AT2G38250	AT3G02245
AT2G38255	AT3G02470
AT2G38280	AT3G02560
AT2G38530	AT3G02570
AT2G39030	AT3G02640
AT2G39230	AT3G02730
AT2G39380	AT3G02850
AT2G39650	AT3G02885
AT2G39805	AT3G02920
AT2G39820	AT3G03780
AT2G40090	AT3G04260
AT2G40170	AT3G04290
AT2G40320	AT3G04320
AT2G40360	AT3G04370
AT2G40460	AT3G04790
AT2G40520	AT3G05155
AT2G40710	AT3G05330
AT2G40711	AT3G05350
AT2G40955	AT3G05410
AT2G41010	AT3G05560
AT2G41070	AT3G05600
AT2G41160	AT3G05727
AT2G41190	AT3G05730
AT2G41210	AT3G05800
AT2G41250	AT3G05890
AT2G41290	AT3G05936
AT2G41360	AT3G05980
AT2G41410	AT3G06035
AT2G41451	AT3G06070
AT2G41640	AT3G06120
AT2G41750	AT3G06130
AT2G41905	AT3G06160
AT2G42270	AT3G06460
AT2G42280	AT3G06483
AT2G42330	AT3G06840
AT2G42340	AT3G06880
AT2G42360	AT3G07010
AT2G42395	AT3G07170
AT2G42450	AT3G07195
AT2G42510	AT3G07320
AT2G42560	AT3G07390
AT2G42720	AT3G07490
AT2G42830	AT3G07580
AT2G42920	AT3G07670
AT2G42940	AT3G07720
AT2G42980	AT3G07780
AT2G43270	AT3G07800
AT2G43370	AT3G07970
AT2G43570	AT3G07990
AT2G43620	AT3G08010
AT2G43660	AT3G08510
AT2G43820	AT3G08630
AT2G43900	AT3G08980
AT2G43960	AT3G09020
AT2G43970	AT3G09050
AT2G44070	AT3G09150
AT2G44130	AT3G09162
AT2G44210	AT3G09260
AT2G44290	AT3G09270
AT2G44460	AT3G09330
AT2G44510	AT3G09440
AT2G44590	AT3G09540
AT2G44630	AT3G09580
AT2G44660	AT3G09710
AT2G44750	AT3G09800
AT2G44860	AT3G09910
AT2G45135	AT3G09922
AT2G45380	AT3G09940
AT2G45570	AT3G10070
AT2G45920	AT3G10160
AT2G45930	AT3G10180
AT2G45940	AT3G10185
AT2G46240	AT3G10260
AT2G46250	AT3G10340
AT2G46390	AT3G10610
AT2G46400	AT3G10840
AT2G46420	AT3G11430
AT2G46430	AT3G11550
AT2G46490	AT3G11630
AT2G46610	AT3G11930
AT2G46680	AT3G11945
AT2G46760	AT3G12170
AT2G46790	AT3G12390
AT2G46800	AT3G12610
AT2G46830	AT3G12820
AT2G46840	AT3G12870
AT2G46970	AT3G12970
AT2G47020	AT3G13060
AT2G47050	AT3G13175
AT2G47180	AT3G13330
AT2G47420	AT3G13570
AT2G47770	AT3G13610
AT2G47780	AT3G13674
AT2G47790	AT3G13720
AT2G48090	AT3G13740
AT3G01070	AT3G13960
AT3G01080	AT3G14190
AT3G01100	AT3G14260
AT3G01210	AT3G14280
AT3G01345	AT3G14510
AT3G01420	AT3G14530
AT3G01540	AT3G14540
AT3G01600	AT3G14740
AT3G01630	AT3G14850
AT3G01770	AT3G14930
AT3G01820	AT3G14940
AT3G01850	AT3G14990
AT3G01970	AT3G15030
AT3G02380	AT3G15110
AT3G02480	AT3G15240
AT3G02620	AT3G15358
AT3G02910	AT3G15360
AT3G03270	AT3G15450
AT3G03310	AT3G15520
AT3G03341	AT3G15550
AT3G03370	AT3G15620
AT3G03470	AT3G15630
AT3G03480	AT3G15680
AT3G03580	AT3G15730
AT3G03640	AT3G15790
AT3G03650	AT3G15900
AT3G03660	AT3G15950
AT3G04000	AT3G16070
AT3G04010	AT3G16120
AT3G04050	AT3G16150
AT3G04130	AT3G16220
AT3G04160	AT3G16300
AT3G04420	AT3G16390
AT3G04440	AT3G16400
AT3G04660	AT3G16410
AT3G04710	AT3G16420
AT3G04720	AT3G16430
AT3G04800	AT3G16440
AT3G04960	AT3G16460
AT3G05110	AT3G16530
AT3G05165	AT3G16630
AT3G05250	AT3G16670
AT3G05320	AT3G16690
AT3G05360	AT3G16950
AT3G05400	AT3G17340
AT3G05620	AT3G17860
AT3G05650	AT3G18035
AT3G05690	AT3G18170
AT3G05790	AT3G18200
AT3G05810	AT3G18500
AT3G06210	AT3G18670
AT3G06320	AT3G18780
AT3G06520	AT3G18950
AT3G06570	AT3G18960
AT3G06630	AT3G19230
AT3G06690	AT3G19320
AT3G06710	AT3G19390
AT3G06920	AT3G19850
AT3G07120	AT3G19930
AT3G07130	AT3G20110
AT3G07150	AT3G20160
AT3G07260	AT3G20340
AT3G07350	AT3G20370
AT3G07730	AT3G20670
AT3G07770	AT3G20810
AT3G07860	AT3G20940
AT3G08040	AT3G21055
AT3G08590	AT3G21180
AT3G08690	AT3G21340
AT3G08700	AT3G21460
AT3G08810	AT3G21510
AT3G08840	AT3G21620
AT3G08860	AT3G21760
AT3G08970	AT3G21950
AT3G09405	AT3G22060
AT3G09450	AT3G22210
AT3G09600	AT3G22231
AT3G09640	AT3G22235
AT3G09680	AT3G22540
AT3G09700	AT3G22570
AT3G09950	AT3G22740
AT3G10020	AT3G22830
AT3G10030	AT3G23190
AT3G10120	AT3G23230
AT3G10150	AT3G23480
AT3G10190	AT3G23530
AT3G10450	AT3G23550
AT3G10510	AT3G23670
AT3G10572	AT3G23810
AT3G10590	AT3G23820
AT3G10820	AT3G23870
AT3G10930	AT3G24065
AT3G10985	AT3G24210
AT3G11000	AT3G24230
AT3G11010	AT3G24300
AT3G11050	AT3G24420
AT3G11580	AT3G24520
AT3G12050	AT3G25190
AT3G12070	AT3G25250
AT3G12300	AT3G25410
AT3G12320	AT3G25530
AT3G12410	AT3G25660
AT3G12520	AT3G25670
AT3G12580	AT3G25790
AT3G12760	AT3G25820
AT3G12915	AT3G25830
AT3G13020	AT3G25860
AT3G13130	AT3G25930
AT3G13170	AT3G26050
AT3G13224	AT3G26125
AT3G13280	AT3G26200
AT3G13470	AT3G26395
AT3G13520	AT3G26420
AT3G13590	AT3G26460
AT3G13680	AT3G26500
AT3G13682	AT3G26740
AT3G13784	AT3G26760
AT3G13820	AT3G26932
AT3G13850	AT3G27300
AT3G13860	AT3G27360
AT3G14060	AT3G27400
AT3G14100	AT3G27473
AT3G14210	AT3G27690
AT3G14360	AT3G27830
AT3G14380	AT3G27850
AT3G14450	AT3G27920
AT3G14460	AT3G27950
AT3G14620	AT3G28290
AT3G14700	AT3G28300
AT3G14730	AT3G28510
AT3G14780	AT3G28760
AT3G14860	AT3G28930
AT3G15010	AT3G29030
AT3G15150	AT3G29034
AT3G15290	AT3G29075
AT3G15340	AT3G29280
AT3G15500	AT3G29410
AT3G15510	AT3G29430
AT3G15590	AT3G29780
AT3G15605	AT3G30340
AT3G15720	AT3G30775
AT3G15990	AT3G32030
AT3G16020	AT3G42170
AT3G16040	AT3G42725
AT3G16050	AT3G43110
AT3G16175	AT3G43190
AT3G16310	AT3G43440
AT3G16320	AT3G43540
AT3G16360	AT3G43670
AT3G16580	AT3G44460
AT3G16590	AT3G44510
AT3G16640	AT3G44550
AT3G16650	AT3G44860
AT3G16770	AT3G44890
AT3G16860	AT3G45070
AT3G16890	AT3G45290
AT3G17030	AT3G45430
AT3G17040	AT3G45640
AT3G17225	AT3G45650
AT3G17280	AT3G45660
AT3G17520	AT3G45700
AT3G17600	AT3G45710
AT3G17611	AT3G45930
AT3G17626	AT3G45980
AT3G17630	AT3G46030
AT3G17740	AT3G46100
AT3G17790	AT3G46270
AT3G17800	AT3G46320
AT3G17890	AT3G46400
AT3G17980	AT3G46490
AT3G18210	AT3G46630
AT3G18280	AT3G46690
AT3G18610	AT3G46720
AT3G18773	AT3G46780
AT3G18870	AT3G46830
AT3G19040	AT3G46845
AT3G19150	AT3G46880
AT3G19270	AT3G46900
AT3G19470	AT3G47070
AT3G19580	AT3G47210
AT3G19920	AT3G47220
AT3G20100	AT3G47295
AT3G20180	AT3G47340
AT3G20190	AT3G47350
AT3G20475	AT3G47380
AT3G20500	AT3G47460
AT3G20520	AT3G47650
AT3G20660	AT3G47675
AT3G20710	AT3G47710
AT3G21000	AT3G47740
AT3G21150	AT3G47770
AT3G21310	AT3G47800
AT3G21420	AT3G48080
AT3G21520	AT3G48260
AT3G21660	AT3G48410
AT3G21670	AT3G48450
AT3G21720	AT3G48590
AT3G21740	AT3G48720
AT3G21870	AT3G48920
AT3G21880	AT3G49070
AT3G21890	AT3G49110
AT3G22090	AT3G49190
AT3G22100	AT3G49260
AT3G22410	AT3G49330
AT3G22415	AT3G49340
AT3G22550	AT3G49620
AT3G22560	AT3G49630
AT3G22700	AT3G49670
AT3G22860	AT3G49680
AT3G22880	AT3G49760
AT3G22910	AT3G49780
AT3G23020	AT3G49845
AT3G23110	AT3G49860
AT3G23120	AT3G49950
AT3G23250	AT3G50130
AT3G23930	AT3G50140
AT3G23970	AT3G50240
AT3G23990	AT3G50640
AT3G24000	AT3G50845
AT3G24100	AT3G50870
AT3G24340	AT3G50900
AT3G24460	AT3G50970
AT3G24463	AT3G51060
AT3G24500	AT3G51160
AT3G24515	AT3G51230
AT3G24730	AT3G51280
AT3G24780	AT3G51290
AT3G25013	AT3G51470
AT3G25020	AT3G51540
AT3G25230	AT3G51720
AT3G25510	AT3G51740
AT3G25590	AT3G51820
AT3G25870	AT3G51930
AT3G25940	AT3G52110
AT3G26170	AT3G52155
AT3G26220	AT3G52520
AT3G26290	AT3G52550
AT3G26350	AT3G52910
AT3G26450	AT3G52930
AT3G26480	AT3G52960
AT3G26840	AT3G53150
AT3G26960	AT3G53380
AT3G27025	AT3G53460
AT3G27090	AT3G53520
AT3G27150	AT3G53530
AT3G27170	AT3G53650
AT3G27280	AT3G53730
AT3G27340	AT3G53750
AT3G27415	AT3G53900
AT3G27510	AT3G54050
AT3G27620	AT3G54250
AT3G27710	AT3G54560
AT3G27730	AT3G54600
AT3G27860	AT3G54750
AT3G28100	AT3G54770
AT3G28140	AT3G54830
AT3G28150	AT3G55005
AT3G28210	AT3G55130
AT3G28230	AT3G55330
AT3G28270	AT3G55630
AT3G28330	AT3G55660
AT3G28480	AT3G55710
AT3G28500	AT3G55800
AT3G28540	AT3G56010
AT3G28640	AT3G56100
AT3G28770	AT3G56130
AT3G28840	AT3G56220
AT3G28857	AT3G56230
AT3G28880	AT3G56240
AT3G28890	AT3G56410
AT3G29000	AT3G56650
AT3G29631	AT3G56810
AT3G29633	AT3G57200
AT3G29637	AT3G57240
AT3G29638	AT3G57500
AT3G29639	AT3G57600
AT3G29645	AT3G57920
AT3G29670	AT3G58060
AT3G29680	AT3G58070
AT3G29810	AT3G58850
AT3G29970	AT3G58990
AT3G30720	AT3G59010
AT3G30725	AT3G59320
AT3G30730	AT3G59340
AT3G33528	AT3G59370
AT3G41762	AT3G59480
AT3G42860	AT3G59570
AT3G44120	AT3G59970
AT3G44300	AT3G60280
AT3G44310	AT3G60290
AT3G44580	AT3G60390
AT3G44690	AT3G60415
AT3G44720	AT3G60620
AT3G44790	AT3G60630
AT3G45210	AT3G60750
AT3G45420	AT3G60900
AT3G45530	AT3G61210
AT3G45590	AT3G61280
AT3G45680	AT3G61310
AT3G45960	AT3G61400
AT3G45970	AT3G61680
AT3G46080	AT3G61840
AT3G46160	AT3G61930
AT3G46230	AT3G61990
AT3G46750	AT3G62030
AT3G46920	AT3G62040
AT3G47030	AT3G62160
AT3G47110	AT3G62280
AT3G47180	AT3G62410
AT3G47420	AT3G62550
AT3G47430	AT3G62760
AT3G47580	AT3G62930
AT3G47610	AT3G62950
AT3G47630	AT3G62960
AT3G47680	AT3G63160
AT3G47750	AT3G63300
AT3G48280	AT3G63490
AT3G48310	AT4G00070
AT3G48390	AT4G00080
AT3G48520	AT4G00180
AT3G48580	AT4G00680
AT3G48700	AT4G00890
AT3G48790	AT4G00970
AT3G48830	AT4G01130
AT3G48835	AT4G01140
AT3G49130	AT4G01240
AT3G49160	AT4G01390
AT3G49220	AT4G01440
AT3G49320	AT4G01630
AT3G49400	AT4G01690
AT3G49570	AT4G01700
AT3G49580	AT4G01710
AT3G49830	AT4G01770
AT3G49840	AT4G01870
AT3G50040	AT4G01883
AT3G50070	AT4G01970
AT3G50290	AT4G02280
AT3G50310	AT4G02405
AT3G50330	AT4G02770
AT3G50440	AT4G02800
AT3G50480	AT4G02810
AT3G50750	AT4G02850
AT3G50770	AT4G03280
AT3G50850	AT4G03460
AT3G50920	AT4G04330
AT3G50940	AT4G04450
AT3G51180	AT4G04640
AT3G51190	AT4G04700
AT3G51450	AT4G04760
AT3G51520	AT4G04840
AT3G51530	AT4G04955
AT3G51570	AT4G05070
AT3G51860	AT4G05190
AT3G51895	AT4G05450
AT3G52460	AT4G06536
AT3G52620	AT4G07960
AT3G52780	AT4G08300
AT3G52860	AT4G08400
AT3G53090	AT4G08410
AT3G53230	AT4G08555
AT3G53310	AT4G08620
AT3G53370	AT4G08770
AT3G53420	AT4G08780
AT3G53630	AT4G09000
AT3G53690	AT4G09010
AT3G53830	AT4G09160
AT3G53840	AT4G09510
AT3G53940	AT4G10060
AT3G53970	AT4G10510
AT3G53980	AT4G10955
AT3G54340	AT4G10960
AT3G54380	AT4G11175
AT3G54390	AT4G11320
AT3G54460	AT4G11330
AT3G54500	AT4G11521
AT3G54510	AT4G11550
AT3G54530	AT4G11640
AT3G54730	AT4G11780
AT3G54910	AT4G11880
AT3G55090	AT4G11890
AT3G55160	AT4G12090
AT3G55210	AT4G12320
AT3G55240	AT4G12430
AT3G55840	AT4G12440
AT3G56030	AT4G12500
AT3G56080	AT4G12510
AT3G56200	AT4G12520
AT3G56290	AT4G12545
AT3G56450	AT4G12550
AT3G56960	AT4G12720
AT3G57260	AT4G12730
AT3G57360	AT4G12800
AT3G57380	AT4G12830
AT3G57450	AT4G12980
AT3G57730	AT4G13210
AT3G57810	AT4G13230
AT3G57860	AT4G13235
AT3G57880	AT4G13410
AT3G58160	AT4G13420
AT3G58180	AT4G13510
AT3G58200	AT4G13530
AT3G58270	AT4G13580
AT3G58430	AT4G13840
AT3G58490	AT4G13860
AT3G58540	AT4G13890
AT3G58860	AT4G13930
AT3G58900	AT4G14330
AT3G58930	AT4G14400
AT3G59000	AT4G14465
AT3G59060	AT4G14650
AT3G59080	AT4G14690
AT3G59190	AT4G14830
AT3G59400	AT4G14840
AT3G59530	AT4G14980
AT3G59580	AT4G15130
AT3G59730	AT4G15160
AT3G59750	AT4G15290
AT3G59820	AT4G15300
AT3G59880	AT4G15320
AT3G60010	AT4G15340
AT3G60140	AT4G15370
AT3G60160	AT4G15393
AT3G60210	AT4G15396
AT3G60300	AT4G15450
AT3G60310	AT4G15500
AT3G60340	AT4G15660
AT3G60710	AT4G15670
AT3G60890	AT4G15680
AT3G60910	AT4G15690
AT3G60940	AT4G15700
AT3G61028	AT4G15740
AT3G61090	AT4G15830
AT3G61100	AT4G15960
AT3G61111	AT4G16000
AT3G61190	AT4G16146
AT3G61200	AT4G16220
AT3G61340	AT4G16230
AT3G61450	AT4G16270
AT3G61630	AT4G16350
AT3G61890	AT4G16515
AT3G62050	AT4G16740
AT3G62190	AT4G16857
AT3G62430	AT4G16880
AT3G62560	AT4G17000
AT3G62730	AT4G17100
AT3G62990	AT4G17190
AT3G63060	AT4G17215
AT3G63480	AT4G17280
AT4G00040	AT4G17310
AT4G00050	AT4G17360
AT4G00380	AT4G17560
AT4G00590	AT4G17600
AT4G00690	AT4G17860
AT4G00695	AT4G18197
AT4G00720	AT4G18205
AT4G00893	AT4G18250
AT4G00920	AT4G18253
AT4G00955	AT4G18290
AT4G01026	AT4G18340
AT4G01080	AT4G18430
AT4G01230	AT4G18510
AT4G01270	AT4G18760
AT4G01280	AT4G19030
AT4G01420	AT4G19380
AT4G01610	AT4G19410
AT4G01895	AT4G19680
AT4G01915	AT4G19690
AT4G01985	AT4G19720
AT4G02075	AT4G19880
AT4G02210	AT4G19970
AT4G02220	AT4G19975
AT4G02330	AT4G19980
AT4G02390	AT4G20070
AT4G02430	AT4G20210
AT4G02460	AT4G20240
AT4G02482	AT4G20320
AT4G02980	AT4G20390
AT4G03292	AT4G20430
AT4G03320	AT4G20450
AT4G03480	AT4G20760
AT4G03490	AT4G20780
AT4G03930	AT4G20940
AT4G03940	AT4G20970
AT4G03960	AT4G21400
AT4G04020	AT4G21585
AT4G04180	AT4G21600
AT4G04260	AT4G21830
AT4G04490	AT4G21840
AT4G04620	AT4G21903
AT4G04810	AT4G21960
AT4G04830	AT4G21970
AT4G05110	AT4G22010
AT4G05380	AT4G22070
AT4G05390	AT4G22080
AT4G05430	AT4G22212
AT4G05440	AT4G22214
AT4G05497	AT4G22217
AT4G05540	AT4G22230
AT4G06634	AT4G22235
AT4G07526	AT4G22460
AT4G08230	AT4G22475
AT4G08590	AT4G22485
AT4G08870	AT4G22495
AT4G08950	AT4G22505
AT4G09012	AT4G22510
AT4G09300	AT4G22513
AT4G09435	AT4G22517
AT4G09600	AT4G22520
AT4G09920	AT4G22530
AT4G10040	AT4G22540
AT4G10200	AT4G22560
AT4G10250	AT4G22610
AT4G10265	AT4G22666
AT4G10310	AT4G22690
AT4G10330	AT4G22810
AT4G10400	AT4G23020
AT4G10500	AT4G23060
AT4G10550	AT4G23210
AT4G10600	AT4G23220
AT4G10843	AT4G23430
AT4G10925	AT4G23700
AT4G11170	AT4G23940
AT4G11650	AT4G24090
AT4G11690	AT4G24265
AT4G11960	AT4G24340
AT4G11990	AT4G24350
AT4G12290	AT4G24460
AT4G12340	AT4G24890
AT4G12382	AT4G24930
AT4G12400	AT4G25050
AT4G12410	AT4G25070
AT4G12530	AT4G25090
AT4G12580	AT4G25110
AT4G12600	AT4G25160
AT4G12740	AT4G25220
AT4G12750	AT4G25370
AT4G12760	AT4G25400
AT4G12850	AT4G25450
AT4G12960	AT4G25560
AT4G12990	AT4G25860
AT4G13000	AT4G25940
AT4G13040	AT4G26010
AT4G13110	AT4G26130
AT4G13290	AT4G26220
AT4G13330	AT4G26320
AT4G13520	AT4G26530
AT4G13575	AT4G26660
AT4G13750	AT4G26860
AT4G13800	AT4G27230
AT4G13820	AT4G27400
AT4G13880	AT4G27520
AT4G14245	AT4G27560
AT4G14385	AT4G27570
AT4G14615	AT4G27590
AT4G14716	AT4G27740
AT4G14820	AT4G27870
AT4G15096	AT4G28085
AT4G15210	AT4G28250
AT4G15420	AT4G28420
AT4G15430	AT4G28550
AT4G15440	AT4G28650
AT4G15570	AT4G28660
AT4G15780	AT4G28703
AT4G15910	AT4G28706
AT4G16180	AT4G28755
AT4G16460	AT4G28780
AT4G16540	AT4G28850
AT4G16563	AT4G28940
AT4G16590	AT4G29020
AT4G16660	AT4G29030
AT4G16680	AT4G29050
AT4G16745	AT4G29110
AT4G16780	AT4G29150
AT4G16940	AT4G29260
AT4G17030	AT4G29690
AT4G17250	AT4G29700
AT4G17370	AT4G29710
AT4G17440	AT4G29740
AT4G17660	AT4G29840
AT4G17780	AT4G29905
AT4G17910	AT4G30090
AT4G18280	AT4G30140
AT4G18330	AT4G30310
AT4G18395	AT4G30420
AT4G18400	AT4G30650
AT4G18425	AT4G30660
AT4G18490	AT4G30710
AT4G18550	AT4G30850
AT4G18580	AT4G31470
AT4G18720	AT4G31820
AT4G18980	AT4G31840
AT4G19080	AT4G31940
AT4G19090	AT4G32000
AT4G19400	AT4G32340
AT4G19420	AT4G32460
AT4G19430	AT4G32560
AT4G19460	AT4G32680
AT4G19560	AT4G32780
AT4G19570	AT4G32870
AT4G19645	AT4G32950
AT4G19850	AT4G33070
AT4G19950	AT4G33120
AT4G20370	AT4G33467
AT4G20480	AT4G33470
AT4G20700	AT4G33610
AT4G20820	AT4G33666
AT4G20870	AT4G33790
AT4G20880	AT4G33820
AT4G21020	AT4G33980
AT4G21170	AT4G34120
AT4G21190	AT4G34290
AT4G21213	AT4G34881
AT4G21320	AT4G34900
AT4G21480	AT4G34920
AT4G21550	AT4G34930
AT4G21580	AT4G34950
AT4G21610	AT4G35160
AT4G21680	AT4G35250
AT4G21800	AT4G35480
AT4G21870	AT4G35560
AT4G21880	AT4G35720
AT4G21930	AT4G35730
AT4G21940	AT4G35810
AT4G22200	AT4G36230
AT4G22280	AT4G36350
AT4G22390	AT4G36400
AT4G22710	AT4G36410
AT4G22755	AT4G36500
AT4G22760	AT4G36530
AT4G22960	AT4G36570
AT4G22990	AT4G36590
AT4G23130	AT4G36610
AT4G23160	AT4G36670
AT4G23340	AT4G36790
AT4G23410	AT4G36940
AT4G23493	AT4G37160
AT4G23680	AT4G37200
AT4G23720	AT4G37210
AT4G23760	AT4G37400
AT4G23770	AT4G37490
AT4G23810	AT4G37610
AT4G23880	AT4G37870
AT4G23885	AT4G37930
AT4G24000	AT4G38410
AT4G24190	AT4G38470
AT4G24260	AT4G38550
AT4G24370	AT4G38680
AT4G24380	AT4G38770
AT4G24420	AT4G38950
AT4G24570	AT4G39010
AT4G24700	AT4G39070
AT4G25000	AT4G39120
AT4G25020	AT4G39250
AT4G25100	AT4G39330
AT4G25200	AT4G39640
AT4G25420	AT4G39675
AT4G25470	AT4G39710
AT4G25490	AT4G39770
AT4G25580	AT4G39790
AT4G25707	AT4G39795
AT4G25710	AT4G39860
AT4G25800	AT4G39960
AT4G25810	AT4G39970
AT4G25980	AT4G40030
AT4G26090	AT4G40040
AT4G26270	AT4G40090
AT4G26590	AT5G01015
AT4G26600	AT5G01050
AT4G26710	AT5G01075
AT4G26780	AT5G01330
AT4G26800	AT5G01420
AT4G26850	AT5G01610
AT4G26950	AT5G01750
AT4G26990	AT5G01870
AT4G27010	AT5G02090
AT4G27030	AT5G02160
AT4G27310	AT5G02260
AT4G27350	AT5G02270
AT4G27370	AT5G02440
AT4G27435	AT5G02480
AT4G27480	AT5G02550
AT4G27670	AT5G02890
AT4G27750	AT5G03040
AT4G28040	AT5G03130
AT4G28150	AT5G03150
AT4G28270	AT5G03390
AT4G28390	AT5G03530
AT4G28450	AT5G03570
AT4G28510	AT5G03640
AT4G28530	AT5G03790
AT4G28556	AT5G03885
AT4G28560	AT5G03890
AT4G28720	AT5G03900
AT4G28790	AT5G04150
AT4G29200	AT5G04160
AT4G29340	AT5G04230
AT4G29760	AT5G04340
AT4G29770	AT5G04360
AT4G29990	AT5G04530
AT4G30270	AT5G04620
AT4G30370	AT5G04770
AT4G30430	AT5G04900
AT4G30470	AT5G04950
AT4G30570	AT5G04960
AT4G31240	AT5G04970
AT4G31351	AT5G05580
AT4G31354	AT5G05840
AT4G31355	AT5G05860
AT4G31520	AT5G05880
AT4G31615	AT5G05890
AT4G31620	AT5G06060
AT4G31710	AT5G06090
AT4G31800	AT5G06150
AT4G31900	AT5G06300
AT4G32050	AT5G06570
AT4G32200	AT5G06610
AT4G32430	AT5G06630
AT4G32450	AT5G06640
AT4G32480	AT5G06690
AT4G32500	AT5G06860
AT4G32510	AT5G06940
AT4G32590	AT5G07040
AT4G33030	AT5G07100
AT4G33280	AT5G07110
AT4G33495	AT5G07150
AT4G33550	AT5G07475
AT4G33870	AT5G07630
AT4G33905	AT5G07700
AT4G33930	AT5G07720
AT4G33970	AT5G07810
AT4G33985	AT5G08020
AT4G34060	AT5G08070
AT4G34160	AT5G08100
AT4G34260	AT5G08280
AT4G34320	AT5G08390
AT4G34360	AT5G08391
AT4G34440	AT5G09240
AT4G34510	AT5G09250
AT4G34530	AT5G09260
AT4G34710	AT5G09300
AT4G34770	AT5G09520
AT4G35050	AT5G09760
AT4G35090	AT5G09978
AT4G35290	AT5G10130
AT4G35520	AT5G10170
AT4G35590	AT5G10210
AT4G35640	AT5G10230
AT4G35650	AT5G10250
AT4G35783	AT5G10260
AT4G36000	AT5G10390
AT4G36010	AT5G10400
AT4G36120	AT5G10430
AT4G36280	AT5G10435
AT4G36380	AT5G10605
AT4G36490	AT5G10760
AT4G36600	AT5G10770
AT4G36700	AT5G10980
AT4G36830	AT5G11070
AT4G36850	AT5G11230
AT4G36880	AT5G11600
AT4G36900	AT5G11670
AT4G36930	AT5G12150
AT4G36950	AT5G12270
AT4G36990	AT5G12340
AT4G37030	AT5G12420
AT4G37150	AT5G12470
AT4G37295	AT5G12940
AT4G37380	AT5G13320
AT4G37420	AT5G13420
AT4G37530	AT5G13580
AT4G37608	AT5G13650
AT4G37800	AT5G13710
AT4G37990	AT5G13980
AT4G38010	AT5G14070
AT4G38020	AT5G14130
AT4G38065	AT5G14640
AT4G38210	AT5G14650
AT4G38213	AT5G14660
AT4G38380	AT5G14750
AT4G38440	AT5G14910
AT4G38780	AT5G15150
AT4G38800	AT5G15180
AT4G38870	AT5G15240
AT4G38880	AT5G15310
AT4G38930	AT5G15510
AT4G39110	AT5G15530
AT4G39160	AT5G15650
AT4G39210	AT5G15725
AT4G39235	AT5G15760
AT4G39470	AT5G15840
AT4G39480	AT5G15930
AT4G39500	AT5G16080
AT4G39550	AT5G16170
AT4G39590	AT5G16230
AT4G39700	AT5G16250
AT4G39952	AT5G16410
AT4G40042	AT5G16530
AT5G01030	AT5G16570
AT5G01210	AT5G16790
AT5G01300	AT5G16940
AT5G01320	AT5G17165
AT5G01380	AT5G17430
AT5G01445	AT5G17460
AT5G01550	AT5G17550
AT5G01640	AT5G17630
AT5G01670	AT5G17700
AT5G01740	AT5G17960
AT5G01760	AT5G18170
AT5G01770	AT5G18430
AT5G01820	AT5G18600
AT5G01880	AT5G18661
AT5G01881	AT5G18700
AT5G01940	AT5G18860
AT5G02065	AT5G19040
AT5G02150	AT5G19220
AT5G02220	AT5G19230
AT5G02230	AT5G19240
AT5G02430	AT5G19250
AT5G02620	AT5G19340
AT5G02670	AT5G19410
AT5G02840	AT5G19520
AT5G02950	AT5G19750
AT5G03010	AT5G19770
AT5G03020	AT5G19780
AT5G03210	AT5G20030
AT5G03230	AT5G20630
AT5G03355	AT5G20860
AT5G03435	AT5G20935
AT5G03455	AT5G21430
AT5G03555	AT5G21920
AT5G03560	AT5G22300
AT5G03620	AT5G22310
AT5G03720	AT5G22390
AT5G03740	AT5G22410
AT5G03770	AT5G22620
AT5G03830	AT5G22660
AT5G03970	AT5G22880
AT5G03990	AT5G23010
AT5G04190	AT5G23510
AT5G04200	AT5G23780
AT5G04250	AT5G23820
AT5G04370	AT5G23940
AT5G04380	AT5G23980
AT5G04390	AT5G24100
AT5G04500	AT5G24105
AT5G04700	AT5G24110
AT5G04750	AT5G24200
AT5G04780	AT5G24230
AT5G05110	AT5G24290
AT5G05130	AT5G24420
AT5G05220	AT5G24490
AT5G05365	AT5G24900
AT5G05400	AT5G24910
AT5G05430	AT5G24960
AT5G05480	AT5G25090
AT5G05490	AT5G25260
AT5G05700	AT5G25360
AT5G05800	AT5G25390
AT5G05810	AT5G25490
AT5G05990	AT5G25570
AT5G06330	AT5G25640
AT5G06340	AT5G25810
AT5G06420	AT5G25840
AT5G06510	AT5G25880
AT5G06720	AT5G25910
AT5G06760	AT5G25980
AT5G06980	AT5G26000
AT5G07060	AT5G26010
AT5G07330	AT5G26260
AT5G07380	AT5G26290
AT5G07400	AT5G26570
AT5G07570	AT5G26660
AT5G07572	AT5G26850
AT5G08030	AT5G26920
AT5G08230	AT5G27280
AT5G08305	AT5G27290
AT5G08380	AT5G27380
AT5G08600	AT5G27420
AT5G08760	AT5G27560
AT5G09290	AT5G27670
AT5G09380	AT5G28080
AT5G09420	AT5G28500
AT5G09430	AT5G28610
AT5G09445	AT5G28630
AT5G09500	AT5G28640
AT5G09540	AT5G33320
AT5G09570	AT5G33370
AT5G09580	AT5G35170
AT5G09590	AT5G35180
AT5G09700	AT5G35190
AT5G09930	AT5G35400
AT5G09970	AT5G35740
AT5G10570	AT5G35940
AT5G10650	AT5G35970
AT5G10695	AT5G36120
AT5G10750	AT5G36180
AT5G10946	AT5G36710
AT5G11090	AT5G36800
AT5G11100	AT5G36907
AT5G11290	AT5G36910
AT5G11310	AT5G37260
AT5G11340	AT5G37690
AT5G11350	AT5G37790
AT5G11410	AT5G38020
AT5G11650	AT5G38030
AT5G11680	AT5G38220
AT5G11870	AT5G38300
AT5G11930	AT5G38520
AT5G11940	AT5G38540
AT5G12020	AT5G38550
AT5G12030	AT5G38660
AT5G12080	AT5G38690
AT5G12110	AT5G38710
AT5G13080	AT5G38940
AT5G13090	AT5G39190
AT5G13170	AT5G39210
AT5G13200	AT5G39240
AT5G13210	AT5G39320
AT5G13250	AT5G39570
AT5G13330	AT5G39830
AT5G13370	AT5G40030
AT5G13490	AT5G40170
AT5G13700	AT5G40180
AT5G13770	AT5G40320
AT5G13790	AT5G40390
AT5G13820	AT5G40410
AT5G13880	AT5G40450
AT5G13920	AT5G40510
AT5G13930	AT5G40590
AT5G14000	AT5G40690
AT5G14080	AT5G40780
AT5G14180	AT5G41315
AT5G14490	AT5G41670
AT5G14760	AT5G41761
AT5G14800	AT5G41810
AT5G14820	AT5G42070
AT5G15250	AT5G42180
AT5G15340	AT5G42240
AT5G15500	AT5G42250
AT5G15537	AT5G42510
AT5G15630	AT5G43020
AT5G15850	AT5G43120
AT5G15860	AT5G43180
AT5G15940	AT5G43520
AT5G16060	AT5G43530
AT5G16140	AT5G43690
AT5G16200	AT5G44070
AT5G16850	AT5G44110
AT5G16960	AT5G44340
AT5G17000	AT5G44420
AT5G17030	AT5G44430
AT5G17290	AT5G44480
AT5G17310	AT5G44520
AT5G17350	AT5G44550
AT5G17450	AT5G44565
AT5G17540	AT5G44578
AT5G17600	AT5G44585
AT5G17760	AT5G44650
AT5G17970	AT5G44680
AT5G18040	AT5G44920
AT5G18065	AT5G45070
AT5G18200	AT5G45200
AT5G18340	AT5G45210
AT5G18750	AT5G45280
AT5G18770	AT5G45490
AT5G18780	AT5G45530
AT5G18820	AT5G45680
AT5G18840	AT5G45700
AT5G18980	AT5G45830
AT5G19180	AT5G45930
AT5G19280	AT5G45960
AT5G19470	AT5G46600
AT5G19810	AT5G46690
AT5G19860	AT5G46800
AT5G19870	AT5G46871
AT5G19875	AT5G46890
AT5G19890	AT5G46900
AT5G20230	AT5G47130
AT5G20450	AT5G47240
AT5G20620	AT5G47380
AT5G20670	AT5G47450
[truncated: 379 more rows]
