# Supplementary material for: Accessible gene borders establish a core structural unit for chromatin architecture in Arabidopsis
Source: Nucleic Acids Res. 2023 Sep 1;51(19):10261–77. doi: 10.1093/nar/gkad710 (PMC10602878; doi:10.1093/nar/gkad710)
Supplement: gkad710_Supplemental_Files [file gkad710_supplemental_files.zip › Supplementary Table S4.xlsx]

## Sheet: Sheet1
Supplementary Table S4. Target and randomly selected nontarget genes of BRM and CHR11
BRM-target genes (n=3005, ChIP-seq peaks within -500~TES)	BRM-target genes (>2kb, n=1904, ChIP-seq peaks within -500~TES)	BRM nontarget genes (>2kb, n=1904, randomly selected)	CHR11-target genes (n=1226, ChIP-seq peaks within -500~TES)	CHR11-target genes (>2kb, n=830, ChIP-seq peaks within -500~TES)	CHR11 nontarget genes (>2kb, n=830, randomly selected)
AT1G01040	AT1G01040	AT1G01070	AT1G01180	AT1G01510	AT1G02220
AT1G01110	AT1G01110	AT1G01340	AT1G01510	AT1G01540	AT1G02580
AT1G01120	AT1G01120	AT1G01740	AT1G01540	AT1G01910	AT1G02910
AT1G01140	AT1G01140	AT1G01790	AT1G01620	AT1G01920	AT1G03200
AT1G01180	AT1G01260	AT1G01880	AT1G01720	AT1G02020	AT1G03950
AT1G01225	AT1G01300	AT1G01930	AT1G01910	AT1G02065	AT1G04140
AT1G01230	AT1G01430	AT1G02090	AT1G01920	AT1G02080	AT1G04890
AT1G01260	AT1G01440	AT1G02145	AT1G02020	AT1G02120	AT1G05170
AT1G01300	AT1G01480	AT1G02260	AT1G02065	AT1G02960	AT1G05200
AT1G01430	AT1G01490	AT1G02500	AT1G02080	AT1G03160	AT1G05640
AT1G01440	AT1G01540	AT1G02520	AT1G02120	AT1G03440	AT1G05750
AT1G01480	AT1G01550	AT1G02840	AT1G02330	AT1G03475	AT1G05940
AT1G01490	AT1G01560	AT1G03030	AT1G02870	AT1G03900	AT1G06890
AT1G01540	AT1G01580	AT1G03090	AT1G02960	AT1G04050	AT1G06970
AT1G01550	AT1G01590	AT1G03160	AT1G03160	AT1G04210	AT1G07770
AT1G01560	AT1G01630	AT1G03290	AT1G03230	AT1G04690	AT1G08350
AT1G01580	AT1G01820	AT1G03520	AT1G03440	AT1G04700	AT1G08400
AT1G01590	AT1G01830	AT1G03550	AT1G03475	AT1G05020	AT1G08510
AT1G01630	AT1G01950	AT1G03830	AT1G03510	AT1G05055	AT1G08910
AT1G01720	AT1G02400	AT1G04130	AT1G03900	AT1G05150	AT1G08990
AT1G01725	AT1G02410	AT1G04170	AT1G03970	AT1G05370	AT1G09060
AT1G01730	AT1G02610	AT1G04220	AT1G04050	AT1G05460	AT1G09160
AT1G01820	AT1G02640	AT1G04690	AT1G04210	AT1G05630	AT1G09230
AT1G01830	AT1G02660	AT1G04700	AT1G04555	AT1G05840	AT1G09390
AT1G01950	AT1G02860	AT1G04710	AT1G04690	AT1G06230	AT1G09470
AT1G01980	AT1G02880	AT1G04780	AT1G04700	AT1G06470	AT1G09550
AT1G02400	AT1G02910	AT1G04850	AT1G05020	AT1G06540	AT1G09720
AT1G02405	AT1G03080	AT1G04880	AT1G05055	AT1G06710	AT1G09770
AT1G02410	AT1G03410	AT1G04910	AT1G05070	AT1G06870	AT1G09800
AT1G02610	AT1G03590	AT1G05055	AT1G05080	AT1G07030	AT1G10600
AT1G02640	AT1G03740	AT1G05180	AT1G05150	AT1G07060	AT1G10610
AT1G02660	AT1G03850	AT1G05200	AT1G05370	AT1G07200	AT1G10710
AT1G02820	AT1G03860	AT1G05270	AT1G05460	AT1G07230	AT1G11290
AT1G02860	AT1G04010	AT1G05300	AT1G05630	AT1G07290	AT1G11340
AT1G02880	AT1G04020	AT1G05360	AT1G05840	AT1G07510	AT1G11430
AT1G02910	AT1G04210	AT1G05550	AT1G06230	AT1G07530	AT1G11610
AT1G02920	AT1G04280	AT1G05610	AT1G06470	AT1G07630	AT1G11840
AT1G02930	AT1G04430	AT1G05670	AT1G06530	AT1G07745	AT1G11930
AT1G03080	AT1G04440	AT1G05750	AT1G06540	AT1G07810	AT1G11960
AT1G03400	AT1G04530	AT1G05950	AT1G06650	AT1G08030	AT1G12480
AT1G03410	AT1G04540	AT1G06110	AT1G06710	AT1G08110	AT1G12970
AT1G03430	AT1G04610	AT1G06130	AT1G06870	AT1G08190	AT1G13350
AT1G03590	AT1G04680	AT1G06200	AT1G07030	AT1G08720	AT1G13390
AT1G03600	AT1G04960	AT1G06230	AT1G07060	AT1G08760	AT1G13750
AT1G03730	AT1G04970	AT1G06240	AT1G07070	AT1G09140	AT1G14040
AT1G03740	AT1G05000	AT1G06490	AT1G07130	AT1G09150	AT1G14170
AT1G03850	AT1G05560	AT1G06540	AT1G07200	AT1G09270	AT1G14250
AT1G03860	AT1G05577	AT1G06900	AT1G07230	AT1G09420	AT1G14685
AT1G03870	AT1G05700	AT1G07140	AT1G07290	AT1G09430	AT1G15165
AT1G04000	AT1G05710	AT1G07470	AT1G07500	AT1G09620	AT1G15660
AT1G04010	AT1G05785	AT1G07710	AT1G07510	AT1G09795	AT1G15800
AT1G04020	AT1G05805	AT1G07725	AT1G07530	AT1G09970	AT1G15860
AT1G04210	AT1G05850	AT1G07750	AT1G07630	AT1G10155	AT1G15980
AT1G04240	AT1G05860	AT1G07810	AT1G07745	AT1G10450	AT1G16180
AT1G04280	AT1G06290	AT1G07930	AT1G07810	AT1G10510	AT1G16240
AT1G04430	AT1G06520	AT1G07940	AT1G08030	AT1G10560	AT1G16410
AT1G04440	AT1G06800	AT1G08140	AT1G08110	AT1G10580	AT1G16800
AT1G04530	AT1G07000	AT1G08360	AT1G08190	AT1G10730	AT1G16860
AT1G04540	AT1G07010	AT1G08520	AT1G08315	AT1G10850	AT1G16930
AT1G04610	AT1G07150	AT1G08960	AT1G08720	AT1G10930	AT1G17040
AT1G04680	AT1G07200	AT1G09000	AT1G08760	AT1G11050	AT1G17110
AT1G04960	AT1G07220	AT1G09210	AT1G09140	AT1G11240	AT1G17120
AT1G04970	AT1G07510	AT1G09320	AT1G09150	AT1G11280	AT1G17260
AT1G05000	AT1G07520	AT1G09640	AT1G09270	AT1G12020	AT1G17440
AT1G05010	AT1G07530	AT1G09730	AT1G09420	AT1G12050	AT1G17460
AT1G05065	AT1G07570	AT1G09800	AT1G09430	AT1G12130	AT1G17500
AT1G05100	AT1G07630	AT1G09830	AT1G09620	AT1G12150	AT1G17850
AT1G05136	AT1G07650	AT1G09870	AT1G09795	AT1G12160	AT1G18010
AT1G05560	AT1G07870	AT1G09920	AT1G09970	AT1G12380	AT1G18130
AT1G05575	AT1G07890	AT1G09960	AT1G10150	AT1G12500	AT1G18180
AT1G05577	AT1G08010	AT1G10270	AT1G10155	AT1G12570	AT1G18890
AT1G05700	AT1G08200	AT1G10280	AT1G10450	AT1G12580	AT1G18940
AT1G05710	AT1G08280	AT1G10310	AT1G10500	AT1G12820	AT1G19260
AT1G05785	AT1G08510	AT1G10340	AT1G10510	AT1G12840	AT1G19396
AT1G05805	AT1G08620	AT1G10417	AT1G10560	AT1G13020	AT1G19480
AT1G05810	AT1G08920	AT1G10520	AT1G10580	AT1G14030	AT1G20020
AT1G05850	AT1G08930	AT1G10560	AT1G10730	AT1G14360	AT1G20090
AT1G05860	AT1G08980	AT1G10650	AT1G10850	AT1G14460	AT1G20500
AT1G06000	AT1G09530	AT1G10720	AT1G10930	AT1G14510	AT1G21410
AT1G06135	AT1G09570	AT1G10950	AT1G11050	AT1G14780	AT1G21600
AT1G06290	AT1G09575	AT1G10980	AT1G11240	AT1G15240	AT1G21890
AT1G06520	AT1G09940	AT1G11070	AT1G11250	AT1G15310	AT1G22100
AT1G06800	AT1G09970	AT1G11110	AT1G11280	AT1G15490	AT1G23890
AT1G07000	AT1G10020	AT1G11160	AT1G11540	AT1G15520	AT1G23935
AT1G07010	AT1G10155	AT1G11303	AT1G12020	AT1G15810	AT1G24160
AT1G07090	AT1G10390	AT1G11720	AT1G12050	AT1G15830	AT1G25360
AT1G07130	AT1G10410	AT1G11910	AT1G12060	AT1G15890	AT1G26130
AT1G07135	AT1G10470	AT1G11950	AT1G12130	AT1G16480	AT1G26580
AT1G07150	AT1G10750	AT1G12270	AT1G12150	AT1G17450	AT1G26660
AT1G07200	AT1G10850	AT1G12290	AT1G12160	AT1G17745	AT1G26810
AT1G07220	AT1G11120	AT1G12350	AT1G12380	AT1G17750	AT1G27570
AT1G07240	AT1G11260	AT1G12370	AT1G12500	AT1G18190	AT1G28380
AT1G07510	AT1G11310	AT1G12470	AT1G12520	AT1G18670	AT1G29050
AT1G07520	AT1G11330	AT1G12640	AT1G12570	AT1G18710	AT1G29340
AT1G07530	AT1G11820	AT1G13060	AT1G12580	AT1G18880	AT1G29700
AT1G07570	AT1G12110	AT1G13130	AT1G12810	AT1G19110	AT1G30270
AT1G07630	AT1G12120	AT1G13630	AT1G12820	AT1G19370	AT1G30400
AT1G07650	AT1G12210	AT1G13640	AT1G12830	AT1G20100	AT1G30960
AT1G07870	AT1G12380	AT1G13820	AT1G12840	AT1G20110	AT1G31040
AT1G07885	AT1G12420	AT1G14230	AT1G13020	AT1G20370	AT1G31490
AT1G07890	AT1G12430	AT1G14350	AT1G13250	AT1G20670	AT1G31820
AT1G08010	AT1G12460	AT1G14410	AT1G13930	AT1G20880	AT1G32200
AT1G08165	AT1G12500	AT1G14440	AT1G14030	AT1G20970	AT1G32490
AT1G08200	AT1G12750	AT1G14820	AT1G14140	AT1G21740	AT1G32550
AT1G08270	AT1G12760	AT1G15020	AT1G14150	AT1G22370	AT1G32750
AT1G08280	AT1G12820	AT1G15130	AT1G14280	AT1G22410	AT1G33540
AT1G08510	AT1G12860	AT1G15510	AT1G14360	AT1G22730	AT1G33720
AT1G08620	AT1G12990	AT1G15830	AT1G14460	AT1G23020	AT1G33770
AT1G08920	AT1G13210	AT1G15940	AT1G14510	AT1G23090	AT1G33790
AT1G08930	AT1G13220	AT1G15960	AT1G14780	AT1G23300	AT1G33950
AT1G08940	AT1G13390	AT1G16280	AT1G14900	AT1G23720	AT1G33960
AT1G08980	AT1G13880	AT1G16340	AT1G15230	AT1G23870	AT1G33990
AT1G09070	AT1G14000	AT1G16710	AT1G15240	AT1G26190	AT1G34065
AT1G09250	AT1G14290	AT1G16800	AT1G15310	AT1G27680	AT1G34180
AT1G09530	AT1G14330	AT1G16880	AT1G15400	AT1G28280	AT1G34300
AT1G09540	AT1G14360	AT1G16900	AT1G15490	AT1G30440	AT1G35220
AT1G09560	AT1G14370	AT1G16930	AT1G15520	AT1G32380	AT1G43130
AT1G09570	AT1G14460	AT1G17110	AT1G15700	AT1G32730	AT1G43710
AT1G09575	AT1G14560	AT1G17120	AT1G15710	AT1G36050	AT1G43850
AT1G09940	AT1G14600	AT1G17450	AT1G15810	AT1G42540	AT1G44170
AT1G09950	AT1G14685	AT1G17680	AT1G15825	AT1G45230	AT1G47500
AT1G09970	AT1G14720	AT1G18080	AT1G15830	AT1G47230	AT1G48160
AT1G10020	AT1G14740	AT1G18180	AT1G15890	AT1G47670	AT1G48220
AT1G10140	AT1G14780	AT1G18340	AT1G16480	AT1G49760	AT1G48360
AT1G10150	AT1G15030	AT1G18360	AT1G17160	AT1G49890	AT1G48540
AT1G10155	AT1G15110	AT1G18650	AT1G17450	AT1G50300	AT1G48560
AT1G10200	AT1G15500	AT1G18830	AT1G17455	AT1G50660	AT1G48650
AT1G10220	AT1G15750	AT1G18840	AT1G17745	AT1G51140	AT1G49240
AT1G10390	AT1G15800	AT1G19010	AT1G17750	AT1G51965	AT1G49630
AT1G10410	AT1G15810	AT1G19270	AT1G18190	AT1G53210	AT1G49820
AT1G10470	AT1G15950	AT1G19290	AT1G18290	AT1G53780	AT1G50450
AT1G10750	AT1G15970	AT1G19390	AT1G18670	AT1G53840	AT1G51110
AT1G10850	AT1G15980	AT1G19400	AT1G18710	AT1G53910	AT1G51740
AT1G11112	AT1G16110	AT1G19540	AT1G18740	AT1G54100	AT1G51760
AT1G11120	AT1G16120	AT1G19600	AT1G18880	AT1G54110	AT1G54000
AT1G11210	AT1G16130	AT1G19680	AT1G19110	AT1G55320	AT1G54220
AT1G11260	AT1G17060	AT1G19860	AT1G19140	AT1G55440	AT1G54280
AT1G11310	AT1G17210	AT1G20130	AT1G19150	AT1G55590	AT1G54390
AT1G11330	AT1G17220	AT1G20270	AT1G19370	AT1G56080	AT1G55050
AT1G11440	AT1G17230	AT1G20400	AT1G20065	AT1G59900	AT1G55110
AT1G11545	AT1G17280	AT1G20760	AT1G20100	AT1G60590	AT1G55325
AT1G11700	AT1G17290	AT1G20840	AT1G20110	AT1G60710	AT1G55390
AT1G11820	AT1G17360	AT1G20920	AT1G20370	AT1G62030	AT1G55510
AT1G12110	AT1G17380	AT1G21250	AT1G20670	AT1G62960	AT1G55870
AT1G12120	AT1G17420	AT1G21410	AT1G20790	AT1G63660	AT1G56330
AT1G12210	AT1G17720	AT1G21651	AT1G20880	AT1G64280	AT1G56340
AT1G12380	AT1G17820	AT1G21730	AT1G20970	AT1G64770	AT1G56360
AT1G12420	AT1G17830	AT1G21780	AT1G21740	AT1G64950	AT1G56440
AT1G12430	AT1G17840	AT1G22070	AT1G21790	AT1G66130	AT1G58030
AT1G12440	AT1G18160	AT1G22080	AT1G22190	AT1G66680	AT1G58250
AT1G12460	AT1G18210	AT1G22200	AT1G22370	AT1G66830	AT1G58280
AT1G12500	AT1G18370	AT1G22600	AT1G22410	AT1G66880	AT1G59312
AT1G12610	AT1G18390	AT1G22710	AT1G22730	AT1G67140	AT1G59600
AT1G12750	AT1G18400	AT1G22760	AT1G23020	AT1G67510	AT1G59740
AT1G12760	AT1G18470	AT1G22790	AT1G23090	AT1G67770	AT1G59960
AT1G12820	AT1G18720	AT1G22860	AT1G23300	AT1G67930	AT1G60230
AT1G12860	AT1G18750	AT1G22930	AT1G23390	AT1G68040	AT1G60440
AT1G12920	AT1G18940	AT1G22950	AT1G23720	AT1G68840	AT1G60460
AT1G12990	AT1G18975	AT1G23180	AT1G23870	AT1G69310	AT1G60690
AT1G13080	AT1G19000	AT1G23300	AT1G24100	AT1G69420	AT1G61500
AT1G13090	AT1G19025	AT1G23900	AT1G26190	AT1G69910	AT1G61740
AT1G13110	AT1G19220	AT1G23935	AT1G26761	AT1G70300	AT1G62975
AT1G13210	AT1G19330	AT1G24030	AT1G26800	AT1G70480	AT1G63360
AT1G13220	AT1G19340	AT1G24260	AT1G27060	AT1G70560	AT1G63690
AT1G13245	AT1G19440	AT1G24570	AT1G27680	AT1G70730	AT1G63820
AT1G13260	AT1G19450	AT1G25470	AT1G28280	AT1G70940	AT1G64070
AT1G13360	AT1G19660	AT1G26200	AT1G30440	AT1G71210	AT1G64100
AT1G13390	AT1G19835	AT1G26570	AT1G31460	AT1G71220	AT1G64140
AT1G13740	AT1G20010	AT1G26640	AT1G32380	AT1G71810	AT1G64440
AT1G13830	AT1G20090	AT1G26700	AT1G32730	AT1G71870	AT1G65010
AT1G13870	AT1G20100	AT1G26850	AT1G36050	AT1G71980	AT1G65090
AT1G13880	AT1G20110	AT1G27000	AT1G40104	AT1G72150	AT1G65130
AT1G14000	AT1G20440	AT1G27190	AT1G42540	AT1G72160	AT1G65200
AT1G14290	AT1G20510	AT1G27340	AT1G45230	AT1G72275	AT1G65540
AT1G14320	AT1G20620	AT1G27360	AT1G45688	AT1G72500	AT1G65610
AT1G14330	AT1G20640	AT1G27440	AT1G47230	AT1G72520	AT1G65650
AT1G14360	AT1G20670	AT1G27500	AT1G47670	AT1G72640	AT1G65670
AT1G14370	AT1G20693	AT1G27520	AT1G48300	AT1G72790	AT1G66730
AT1G14460	AT1G20696	AT1G27700	AT1G49650	AT1G73570	AT1G67040
AT1G14540	AT1G20780	AT1G27910	AT1G49760	AT1G74160	AT1G67480
AT1G14560	AT1G20970	AT1G28110	AT1G49890	AT1G74960	AT1G67720
AT1G14600	AT1G21090	AT1G28340	AT1G50300	AT1G75330	AT1G67880
AT1G14685	AT1G21270	AT1G28520	AT1G50660	AT1G75530	AT1G68140
AT1G14687	AT1G21380	AT1G28590	AT1G50740	AT1G75660	AT1G68170
AT1G14720	AT1G21400	AT1G29020	AT1G51140	AT1G75800	AT1G68190
AT1G14740	AT1G21660	AT1G29120	AT1G51360	AT1G75820	AT1G68640
AT1G14780	AT1G21740	AT1G29350	AT1G51965	AT1G76150	AT1G69030
AT1G14870	AT1G21920	AT1G29390	AT1G52340	AT1G76320	AT1G69240
AT1G15010	AT1G21980	AT1G29600	AT1G53210	AT1G76580	AT1G69690
AT1G15030	AT1G22280	AT1G29890	AT1G53230	AT1G76710	AT1G69750
AT1G15110	AT1G22330	AT1G30120	AT1G53700	AT1G76720	AT1G69770
AT1G15120	AT1G22360	AT1G30400	AT1G53780	AT1G76730	AT1G70130
AT1G15390	AT1G22400	AT1G30460	AT1G53840	AT1G76740	AT1G70500
AT1G15400	AT1G22410	AT1G30580	AT1G53910	AT1G76780	AT1G70505
AT1G15500	AT1G22430	AT1G30590	AT1G54100	AT1G76810	AT1G70570
AT1G15750	AT1G22490	AT1G30610	AT1G54110	AT1G76850	AT1G70580
AT1G15800	AT1G22530	AT1G30690	AT1G55190	AT1G76880	AT1G70920
AT1G15810	AT1G22830	AT1G30700	AT1G55210	AT1G76900	AT1G71300
AT1G15950	AT1G22882	AT1G30960	AT1G55265	AT1G76940	AT1G71370
AT1G15970	AT1G23010	AT1G31150	AT1G55320	AT1G76950	AT1G71460
AT1G15980	AT1G23020	AT1G31440	AT1G55440	AT1G77180	AT1G71695
AT1G16110	AT1G23080	AT1G31490	AT1G55590	AT1G77630	AT1G71720
AT1G16120	AT1G23490	AT1G31670	AT1G55910	AT1G78010	AT1G71770
AT1G16130	AT1G23870	AT1G31800	AT1G56080	AT1G78070	AT1G72270
AT1G16420	AT1G24120	AT1G31910	AT1G56085	AT1G78280	AT1G72420
AT1G16500	AT1G24150	AT1G31920	AT1G56320	AT1G78390	AT1G72670
AT1G16510	AT1G24160	AT1G32180	AT1G59900	AT1G78955	AT1G72840
AT1G16530	AT1G24267	AT1G32220	AT1G60590	AT1G79080	AT1G73480
AT1G16730	AT1G24440	AT1G32450	AT1G60710	AT1G79530	AT1G73740
AT1G16740	AT1G24530	AT1G32500	AT1G60720	AT1G79950	AT1G73850
AT1G16810	AT1G25220	AT1G32530	AT1G60870	AT1G80060	AT1G73930
AT1G17060	AT1G25280	AT1G32540	AT1G61260	AT1G80070	AT1G74150
AT1G17210	AT1G25390	AT1G32550	AT1G62030	AT1G80300	AT1G74200
AT1G17220	AT1G25450	AT1G32583	AT1G62960	AT1G80360	AT1G74390
AT1G17230	AT1G26110	AT1G32750	AT1G63660	AT1G80560	AT1G74470
AT1G17280	AT1G26150	AT1G32810	AT1G64280	AT1G80600	AT1G75640
AT1G17285	AT1G26160	AT1G32850	AT1G64450	AT1G80680	AT1G76170
AT1G17290	AT1G26730	AT1G32860	AT1G64455	AT2G01120	AT1G76290
AT1G17360	AT1G27100	AT1G33070	AT1G64770	AT2G01170	AT1G77020
AT1G17380	AT1G27200	AT1G33080	AT1G64950	AT2G01270	AT1G77110
AT1G17420	AT1G27370	AT1G33230	AT1G66080	AT2G01420	AT1G77130
AT1G17430	AT1G27760	AT1G33480	AT1G66130	AT2G01570	AT1G77140
AT1G17620	AT1G27930	AT1G33612	AT1G66680	AT2G01980	AT1G77250
AT1G17720	AT1G27980	AT1G33790	AT1G66820	AT2G05790	AT1G77930
AT1G17730	AT1G28050	AT1G33900	AT1G66830	AT2G16280	AT1G78570
AT1G17820	AT1G28280	AT1G33930	AT1G66880	AT2G17520	AT1G78630
AT1G17830	AT1G28380	AT1G33960	AT1G67140	AT2G17650	AT1G78670
AT1G17840	AT1G28610	AT1G34390	AT1G67360	AT2G20990	AT1G78690
AT1G18160	AT1G29330	AT1G34430	AT1G67510	AT2G21050	AT1G78700
AT1G18200	AT1G29340	AT1G34470	AT1G67740	AT2G21330	AT1G78870
AT1G18210	AT1G29400	AT1G34630	AT1G67770	AT2G21380	AT1G79350
AT1G18290	AT1G29670	AT1G35240	AT1G67930	AT2G22250	AT1G79890
AT1G18300	AT1G29950	AT1G35515	AT1G67940	AT2G24050	AT1G80410
AT1G18370	AT1G29980	AT1G36510	AT1G68040	AT2G24270	AT2G01720
AT1G18390	AT1G30040	AT1G43140	AT1G68440	AT2G25930	AT2G01750
AT1G18400	AT1G30110	AT1G43620	AT1G68840	AT2G25970	AT2G01880
AT1G18470	AT1G30200	AT1G43860	AT1G69310	AT2G26440	AT2G02020
AT1G18570	AT1G30270	AT1G44835	AT1G69420	AT2G26570	AT2G02070
AT1G18720	AT1G30280	AT1G44900	AT1G69530	AT2G26730	AT2G02470
AT1G18740	AT1G30320	AT1G45000	AT1G69910	AT2G27050	AT2G02620
AT1G18750	AT1G30330	AT1G45150	AT1G69935	AT2G27090	AT2G03390
AT1G18940	AT1G30360	AT1G45180	AT1G70300	AT2G27950	AT2G04300
AT1G18975	AT1G30620	AT1G47230	AT1G70480	AT2G28080	AT2G05160
AT1G18980	AT1G30720	AT1G47270	AT1G70560	AT2G28950	AT2G06020
AT1G18990	AT1G30755	AT1G47350	AT1G70730	AT2G29550	AT2G06500
AT1G19000	AT1G30820	AT1G47840	AT1G70940	AT2G30470	AT2G07727
AT1G19020	AT1G31540	AT1G47890	AT1G70960	AT2G31830	AT2G10950
AT1G19025	AT1G31730	AT1G48050	AT1G70990	AT2G32250	AT2G11000
AT1G19050	AT1G31880	AT1G48450	AT1G71210	AT2G32710	AT2G11010
AT1G19180	AT1G31930	AT1G48510	AT1G71220	AT2G33100	AT2G14080
AT1G19200	AT1G32230	AT1G48570	AT1G71810	AT2G33240	AT2G15420
AT1G19220	AT1G32300	AT1G48635	AT1G71865	AT2G33320	AT2G16230
AT1G19310	AT1G32440	AT1G48760	AT1G71870	AT2G33330	AT2G16730
AT1G19330	AT1G32630	AT1G48880	AT1G71980	AT2G34150	AT2G16780
AT1G19340	AT1G32640	AT1G48920	AT1G72150	AT2G35260	AT2G16990
AT1G19380	AT1G32700	AT1G49050	AT1G72160	AT2G35350	AT2G17370
AT1G19440	AT1G33240	AT1G49100	AT1G72275	AT2G35390	AT2G17470
AT1G19450	AT1G33350	AT1G49225	AT1G72500	AT2G35500	AT2G18890
AT1G19660	AT1G33360	AT1G49240	AT1G72520	AT2G35530	AT2G19240
AT1G19770	AT1G33560	AT1G49360	AT1G72640	AT2G35860	AT2G19260
AT1G19835	AT1G33600	AT1G49520	AT1G72645	AT2G36000	AT2G19470
AT1G20010	AT1G33990	AT1G49820	AT1G72790	AT2G36080	AT2G19490
AT1G20030	AT1G34370	AT1G49950	AT1G73380	AT2G36880	AT2G19540
AT1G20090	AT1G35350	AT1G50250	AT1G73570	AT2G37150	AT2G19620
AT1G20100	AT1G35460	AT1G50260	AT1G73880	AT2G37160	AT2G19800
AT1G20110	AT1G36050	AT1G50380	AT1G74160	AT2G37550	AT2G20240
AT1G20310	AT1G37130	AT1G50410	AT1G74380	AT2G37585	AT2G20290
AT1G20330	AT1G43710	AT1G50620	AT1G74960	AT2G37650	AT2G20360
AT1G20440	AT1G44350	AT1G50630	AT1G74970	AT2G37930	AT2G20495
AT1G20450	AT1G45160	AT1G50660	AT1G75330	AT2G37980	AT2G20580
AT1G20510	AT1G48480	AT1G50710	AT1G75440	AT2G38330	AT2G21250
AT1G20620	AT1G48620	AT1G51160	AT1G75530	AT2G38410	AT2G21390
AT1G20640	AT1G49500	AT1G51270	AT1G75590	AT2G38680	AT2G21630
AT1G20670	AT1G49730	AT1G51380	AT1G75660	AT2G38970	AT2G21710
AT1G20693	AT1G49840	AT1G51460	AT1G75800	AT2G39230	AT2G21850
AT1G20696	AT1G50280	AT1G51490	AT1G75820	AT2G39480	AT2G22330
AT1G20770	AT1G50420	AT1G51590	AT1G75950	AT2G39720	AT2G22650
AT1G20780	AT1G50460	AT1G51780	AT1G76080	AT2G39910	AT2G22870
AT1G20900	AT1G50570	AT1G51810	AT1G76150	AT2G39940	AT2G23050
AT1G20970	AT1G51140	AT1G51965	AT1G76320	AT2G39960	AT2G24850
AT1G21000	AT1G51500	AT1G52040	AT1G76560	AT2G39970	AT2G25010
AT1G21010	AT1G51610	AT1G52100	AT1G76570	AT2G39980	AT2G25090
AT1G21090	AT1G51660	AT1G52240	AT1G76580	AT2G40030	AT2G25310
AT1G21270	AT1G51680	AT1G52310	AT1G76600	AT2G40090	AT2G25355
AT1G21380	AT1G51745	AT1G52700	AT1G76710	AT2G40130	AT2G25600
AT1G21390	AT1G51790	AT1G52950	AT1G76720	AT2G40410	AT2G25737
AT1G21400	AT1G51805	AT1G53025	AT1G76730	AT2G40420	AT2G25760
AT1G21460	AT1G51820	AT1G53140	AT1G76740	AT2G40460	AT2G26640
AT1G21660	AT1G51850	AT1G53290	AT1G76780	AT2G40760	AT2G26850
AT1G21738	AT1G51860	AT1G53350	AT1G76810	AT2G40860	AT2G27680
AT1G21740	AT1G51950	AT1G53470	AT1G76850	AT2G40950	AT2G28070
AT1G21830	AT1G52290	AT1G53490	AT1G76880	AT2G41170	AT2G28320
AT1G21910	AT1G52980	AT1G53500	AT1G76900	AT2G41220	AT2G28940
AT1G21920	AT1G53050	AT1G53590	AT1G76940	AT2G41310	AT2G28960
AT1G21980	AT1G53210	AT1G53800	AT1G76950	AT2G41550	AT2G29100
AT1G22030	AT1G53300	AT1G54020	AT1G77090	AT2G41760	AT2G29400
AT1G22190	AT1G53320	AT1G54030	AT1G77180	AT2G41810	AT2G29580
AT1G22280	AT1G53340	AT1G54170	AT1G77630	AT2G41890	AT2G29670
AT1G22330	AT1G53380	AT1G54360	AT1G78010	AT2G41900	AT2G29690
AT1G22360	AT1G53390	AT1G54470	AT1G78070	AT2G42080	AT2G29760
AT1G22400	AT1G53430	AT1G54960	AT1G78100	AT2G42300	AT2G29970
AT1G22410	AT1G53440	AT1G55150	AT1G78270	AT2G42500	AT2G29980
AT1G22430	AT1G53510	AT1G55390	AT1G78280	AT2G42510	AT2G30010
AT1G22490	AT1G53920	AT1G55480	AT1G78300	AT2G42710	AT2G30060
AT1G22530	AT1G54000	AT1G55540	AT1G78310	AT2G42810	AT2G30070
AT1G22740	AT1G54820	AT1G55550	AT1G78390	AT2G43250	AT2G30210
AT1G22830	AT1G55110	AT1G55570	AT1G78790	AT2G43500	AT2G30250
AT1G22882	AT1G55350	AT1G55730	AT1G78955	AT2G43800	AT2G30530
AT1G23010	AT1G55420	AT1G55760	AT1G79080	AT2G43810	AT2G31190
AT1G23020	AT1G55450	AT1G55930	AT1G79530	AT2G43850	AT2G31750
AT1G23080	AT1G55610	AT1G56080	AT1G79950	AT2G43900	AT2G31955
AT1G23150	AT1G55690	AT1G56230	AT1G79960	AT2G44065	AT2G32280
AT1G23390	AT1G55840	AT1G56330	AT1G80060	AT2G44090	AT2G32290
AT1G23490	AT1G55960	AT1G56590	AT1G80070	AT2G44200	AT2G32320
AT1G23710	AT1G56140	AT1G57700	AT1G80120	AT2G44520	AT2G32950
AT1G23780	AT1G56145	AT1G57820	AT1G80180	AT2G44880	AT2G33170
AT1G23870	AT1G56220	AT1G58030	AT1G80300	AT2G45160	AT2G33470
AT1G24120	AT1G56300	AT1G58060	AT1G80360	AT2G45220	AT2G33700
AT1G24140	AT1G56510	AT1G58080	AT1G80560	AT2G45590	AT2G33880
AT1G24145	AT1G56540	AT1G58190	AT1G80600	AT2G46200	AT2G34770
AT1G24148	AT1G57680	AT1G58280	AT1G80680	AT2G46320	AT2G35140
AT1G24150	AT1G57850	AT1G58340	AT2G01110	AT2G46560	AT2G36530
AT1G24160	AT1G58180	AT1G58400	AT2G01120	AT2G46700	AT2G36870
AT1G24170	AT1G58440	AT1G59520	AT2G01150	AT2G47000	AT2G37080
AT1G24267	AT1G58602	AT1G59540	AT2G01170	AT2G47010	AT2G37280
AT1G24440	AT1G59870	AT1G59640	AT2G01270	AT2G47090	AT2G37310
AT1G24530	AT1G59910	AT1G59650	AT2G01420	AT2G47330	AT2G37860
AT1G24625	AT1G60190	AT1G59720	AT2G01570	AT2G47650	AT2G37960
AT1G25220	AT1G60670	AT1G59750	AT2G01735	AT2G47820	AT2G38380
AT1G25280	AT1G61210	AT1G59820	AT2G01860	AT2G47850	AT2G38400
AT1G25390	AT1G61215	AT1G59830	AT2G01870	AT2G48100	AT2G38440
AT1G25400	AT1G61250	AT1G59950	AT2G01980	AT3G01040	AT2G39090
AT1G25425	AT1G61380	AT1G60140	AT2G05790	AT3G01310	AT2G39190
AT1G25440	AT1G61460	AT1G60160	AT2G12205	AT3G01360	AT2G39280
AT1G25450	AT1G61740	AT1G60770	AT2G16280	AT3G01370	AT2G39850
AT1G25550	AT1G61890	AT1G60900	AT2G16600	AT3G01500	AT2G40010
AT1G25560	AT1G61900	AT1G60930	AT2G17350	AT3G01690	AT2G40270
AT1G26110	AT1G62300	AT1G60940	AT2G17360	AT3G01720	AT2G40800
AT1G26150	AT1G62320	AT1G61120	AT2G17520	AT3G01770	AT2G40940
AT1G26160	AT1G62380	AT1G61150	AT2G17650	AT3G01780	AT2G41160
AT1G26600	AT1G62660	AT1G61320	AT2G18560	AT3G02130	AT2G41870
AT1G26730	AT1G62870	AT1G61350	AT2G18840	AT3G02230	AT2G42010
AT1G26770	AT1G63010	AT1G61490	AT2G18910	AT3G02260	AT2G42290
AT1G26800	AT1G63120	AT1G61565	AT2G20990	AT3G02330	AT2G42490
AT1G26920	AT1G63350	AT1G61680	AT2G21050	AT3G02650	AT2G42610
AT1G26930	AT1G63480	AT1G61790	AT2G21330	AT3G02690	AT2G42750
AT1G27100	AT1G63500	AT1G61860	AT2G21380	AT3G03140	AT2G42890
AT1G27130	AT1G63670	AT1G62085	AT2G21620	AT3G03250	AT2G43160
AT1G27200	AT1G63750	AT1G62130	AT2G22170	AT3G03470	AT2G43700
AT1G27290	AT1G63830	AT1G62250	AT2G22250	AT3G03610	AT2G43710
AT1G27300	AT1G63860	AT1G62590	AT2G23290	AT3G03720	AT2G43890
AT1G27370	AT1G64060	AT1G62670	AT2G24050	AT3G03740	AT2G43910
AT1G27730	AT1G64090	AT1G62700	AT2G24270	AT3G03750	AT2G44100
AT1G27760	AT1G64110	AT1G62710	AT2G25250	AT3G03890	AT2G44210
AT1G27930	AT1G64140	AT1G62830	AT2G25930	AT3G04010	AT2G44280
AT1G27950	AT1G64400	AT1G62880	AT2G25970	AT3G04650	AT2G44460
AT1G27970	AT1G64740	AT1G62975	AT2G26440	AT3G04740	AT2G44850
AT1G27980	AT1G65390	AT1G63130	AT2G26570	AT3G04760	AT2G44990
AT1G28050	AT1G65580	AT1G63260	AT2G26730	AT3G04890	AT2G45100
AT1G28190	AT1G65730	AT1G63300	AT2G27050	AT3G04930	AT2G45420
AT1G28280	AT1G65930	AT1G63470	AT2G27090	AT3G05090	AT2G45620
AT1G28360	AT1G66150	AT1G63540	AT2G27950	AT3G05410	AT2G45810
AT1G28370	AT1G66350	AT1G63610	AT2G28080	AT3G05545	AT2G46080
AT1G28380	AT1G66510	AT1G63640	AT2G28680	AT3G05850	AT2G46470
AT1G28610	AT1G66880	AT1G63650	AT2G28950	AT3G05990	AT2G46830
AT1G28680	AT1G66920	AT1G63660	AT2G29420	AT3G06060	AT2G46960
AT1G29280	AT1G67060	AT1G64300	AT2G29550	AT3G06100	AT2G47250
AT1G29290	AT1G67070	AT1G64390	AT2G30470	AT3G06130	AT2G47410
AT1G29300	AT1G67560	AT1G64460	AT2G31410	AT3G06150	AT2G47680
AT1G29330	AT1G67730	AT1G64930	AT2G31460	AT3G06180	AT3G01330
AT1G29340	AT1G67850	AT1G64990	AT2G31830	AT3G06290	AT3G01860
AT1G29400	AT1G67880	AT1G65110	AT2G32250	AT3G06300	AT3G02750
AT1G29670	AT1G67900	AT1G65120	AT2G32710	AT3G06350	AT3G03040
AT1G29950	AT1G68060	AT1G65130	AT2G33100	AT3G06400	AT3G03305
AT1G29980	AT1G68400	AT1G65380	AT2G33240	AT3G06590	AT3G03680
AT1G30040	AT1G68410	AT1G65450	AT2G33250	AT3G06600	AT3G03970
AT1G30110	AT1G68490	AT1G65470	AT2G33320	AT3G06670	AT3G04240
AT1G30200	AT1G68550	AT1G65640	AT2G33330	AT3G06810	AT3G04260
AT1G30270	AT1G68560	AT1G65650	AT2G34150	AT3G06820	AT3G04460
AT1G30280	AT1G68580	AT1G65660	AT2G34430	AT3G06830	AT3G04580
AT1G30320	AT1G68670	AT1G65840	AT2G34470	AT3G07270	AT3G04630
AT1G30330	AT1G68710	AT1G65910	AT2G34620	AT3G07310	AT3G05390
AT1G30360	AT1G68840	AT1G65950	AT2G35260	AT3G07320	AT3G05420
AT1G30620	AT1G69120	AT1G65985	AT2G35350	AT3G07960	AT3G05650
AT1G30720	AT1G69270	AT1G66280	AT2G35390	AT3G08030	AT3G05710
AT1G30730	AT1G69295	AT1G66780	AT2G35430	AT3G08760	AT3G06490
AT1G30755	AT1G69310	AT1G66900	AT2G35490	AT3G09070	AT3G07540
AT1G30757	AT1G69420	AT1G66910	AT2G35500	AT3G09800	AT3G07610
AT1G30820	AT1G69570	AT1G66930	AT2G35530	AT3G09810	AT3G07630
AT1G31330	AT1G69640	AT1G67150	AT2G35860	AT3G09850	AT3G07790
AT1G31350	AT1G69690	AT1G67220	AT2G35960	AT3G10220	AT3G07900
AT1G31460	AT1G69750	AT1G67280	AT2G36000	AT3G10370	AT3G07990
AT1G31540	AT1G69810	AT1G67400	AT2G36026	AT3G10480	AT3G08800
AT1G31730	AT1G69830	AT1G67510	AT2G36050	AT3G10650	AT3G08950
AT1G31880	AT1G69850	AT1G67520	AT2G36080	AT3G10690	AT3G08960
AT1G31930	AT1G70090	AT1G67550	AT2G36640	AT3G10720	AT3G09060
AT1G32230	AT1G70140	AT1G67630	AT2G36770	AT3G10800	AT3G09405
AT1G32300	AT1G70160	AT1G67700	AT2G36880	AT3G10810	AT3G09720
AT1G32440	AT1G70210	AT1G67930	AT2G36970	AT3G11010	AT3G09880
AT1G32460	AT1G70300	AT1G68010	AT2G37150	AT3G11385	AT3G11980
AT1G32630	AT1G70410	AT1G68020	AT2G37160	AT3G11410	AT3G12230
AT1G32640	AT1G70520	AT1G68160	AT2G37410	AT3G11420	AT3G12400
AT1G32700	AT1G70530	AT1G68270	AT2G37550	AT3G11450	AT3G12620
AT1G32920	AT1G70550	AT1G68470	AT2G37580	AT3G11880	AT3G12860
AT1G32928	AT1G70590	AT1G68600	AT2G37585	AT3G12680	AT3G13040
AT1G33240	AT1G70740	AT1G68720	AT2G37650	AT3G12780	AT3G13170
AT1G33350	AT1G70820	AT1G68830	AT2G37920	AT3G13050	AT3G14050
AT1G33360	AT1G70940	AT1G68862	AT2G37925	AT3G13070	AT3G14172
AT1G33560	AT1G71010	AT1G68940	AT2G37930	AT3G13290	AT3G14730
AT1G33590	AT1G71020	AT1G69150	AT2G37980	AT3G13300	AT3G15000
AT1G33600	AT1G71040	AT1G69380	AT2G38330	AT3G13490	AT3G15070
AT1G33610	AT1G71110	AT1G69670	AT2G38410	AT3G13800	AT3G15080
AT1G33760	AT1G71697	AT1G69860	AT2G38500	AT3G13880	AT3G16520
AT1G33990	AT1G71830	AT1G70100	AT2G38680	AT3G14070	AT3G16600
AT1G34370	AT1G72040	AT1G70280	AT2G38970	AT3G14120	AT3G16760
AT1G35140	AT1G72050	AT1G70320	AT2G39230	AT3G14210	AT3G16850
AT1G35350	AT1G72130	AT1G70560	AT2G39480	AT3G14270	AT3G17030
AT1G35430	AT1G72150	AT1G70610	AT2G39720	AT3G14300	AT3G17740
AT1G35460	AT1G72180	AT1G70650	AT2G39910	AT3G14310	AT3G17750
AT1G35560	AT1G72410	AT1G70790	AT2G39940	AT3G14570	AT3G18500
AT1G36050	AT1G72420	AT1G70900	AT2G39960	AT3G15130	AT3G18750
AT1G36060	AT1G72450	AT1G71340	AT2G39970	AT3G15470	AT3G19310
AT1G37130	AT1G72520	AT1G71410	AT2G39980	AT3G15520	AT3G19630
AT1G42990	AT1G72600	AT1G71440	AT2G40030	AT3G15730	AT3G19950
AT1G43710	AT1G72700	AT1G71530	AT2G40090	AT3G16110	AT3G20040
AT1G44350	AT1G72740	AT1G71770	AT2G40130	AT3G16200	AT3G20200
AT1G44760	AT1G72790	AT1G71920	AT2G40410	AT3G16950	AT3G20260
AT1G45160	AT1G72830	AT1G72080	AT2G40420	AT3G17120	AT3G20430
AT1G45163	AT1G72880	AT1G72090	AT2G40460	AT3G18060	AT3G21060
AT1G45165	AT1G73080	AT1G72160	AT2G40580	AT3G18210	AT3G21090
AT1G45474	AT1G73210	AT1G72190	AT2G40760	AT3G18215	AT3G21215
AT1G45688	AT1G73390	AT1G72210	AT2G40860	AT3G18310	AT3G21250
AT1G47480	AT1G73480	AT1G72275	AT2G40950	AT3G18930	AT3G21260
AT1G48480	AT1G73660	AT1G72300	AT2G41120	AT3G19130	AT3G21390
AT1G48620	AT1G73670	AT1G72460	AT2G41170	AT3G19390	AT3G21540
AT1G49032	AT1G73760	AT1G72760	AT2G41220	AT3G19540	AT3G22180
AT1G49500	AT1G73810	AT1G72770	AT2G41310	AT3G19570	AT3G22410
AT1G49620	AT1G73980	AT1G72810	AT2G41330	AT3G19780	AT3G22680
AT1G49730	AT1G73990	AT1G72960	AT2G41550	AT3G19870	AT3G22750
AT1G49780	AT1G74020	AT1G73100	AT2G41750	AT3G22970	AT3G22780
AT1G49840	AT1G74160	AT1G73110	AT2G41760	AT3G23280	AT3G23050
AT1G50040	AT1G74170	AT1G73150	AT2G41800	AT3G23750	AT3G23370
AT1G50280	AT1G74430	AT1G73170	AT2G41810	AT3G24190	AT3G23460
AT1G50290	AT1G74440	AT1G73200	AT2G41890	AT3G25020	AT3G23540
AT1G50420	AT1G74790	AT1G73290	AT2G41900	AT3G25260	AT3G23770
AT1G50460	AT1G74960	AT1G73460	AT2G41940	AT3G25800	AT3G24140
AT1G50570	AT1G75010	AT1G73600	AT2G42080	AT3G25890	AT3G24170
AT1G50640	AT1G75060	AT1G73850	AT2G42300	AT3G27330	AT3G24210
AT1G51080	AT1G75080	AT1G73920	AT2G42350	AT3G28040	AT3G24340
AT1G51140	AT1G75090	AT1G74010	AT2G42500	AT3G42170	AT3G24982
AT1G51170	AT1G75170	AT1G74030	AT2G42510	AT3G45900	AT3G26030
AT1G51500	AT1G75180	AT1G74150	AT2G42710	AT3G46640	AT3G26090
AT1G51610	AT1G75220	AT1G74200	AT2G42760	AT3G47390	AT3G26340
AT1G51620	AT1G75410	AT1G74290	AT2G42810	AT3G48030	AT3G26380
AT1G51660	AT1G75450	AT1G74390	AT2G42840	AT3G48720	AT3G26400
AT1G51680	AT1G75500	AT1G74530	AT2G43250	AT3G49170	AT3G26570
AT1G51700	AT1G75800	AT1G74700	AT2G43310	AT3G49180	AT3G27025
AT1G51745	AT1G75840	AT1G74720	AT2G43500	AT3G49530	AT3G27325
AT1G51790	AT1G76160	AT1G74740	AT2G43540	AT3G49800	AT3G27700
AT1G51805	AT1G76170	AT1G74750	AT2G43550	AT3G50420	AT3G28370
AT1G51820	AT1G76270	AT1G74800	AT2G43800	AT3G50650	AT3G28790
AT1G51823	AT1G76360	AT1G74830	AT2G43810	AT3G51070	AT3G28960
AT1G51850	AT1G76380	AT1G75160	AT2G43840	AT3G51550	AT3G29185
AT1G51860	AT1G76390	AT1G75360	AT2G43850	AT3G51670	AT3G29796
AT1G51950	AT1G76490	AT1G75560	AT2G43900	AT3G51895	AT3G43260
AT1G52200	AT1G76520	AT1G75640	AT2G44065	AT3G52500	AT3G45390
AT1G52290	AT1G76580	AT1G75730	AT2G44090	AT3G53260	AT3G45530
AT1G52565	AT1G76660	AT1G75820	AT2G44198	AT3G53460	AT3G45880
AT1G52880	AT1G76880	AT1G76030	AT2G44200	AT3G53630	AT3G46180
AT1G52970	AT1G76890	AT1G76290	AT2G44520	AT3G53700	AT3G46270
AT1G52980	AT1G76900	AT1G76340	AT2G44578	AT3G54000	AT3G46530
AT1G53050	AT1G76950	AT1G76370	AT2G44880	AT3G54010	AT3G46780
AT1G53060	AT1G76990	AT1G76530	AT2G45160	AT3G54220	AT3G46790
AT1G53170	AT1G77000	AT1G76710	AT2G45220	AT3G54540	AT3G47220
AT1G53210	AT1G77500	AT1G76740	AT2G45310	AT3G54720	AT3G47600
AT1G53230	AT1G77680	AT1G77030	AT2G45470	AT3G54760	AT3G48010
AT1G53300	AT1G77740	AT1G77300	AT2G45590	AT3G54930	AT3G48070
AT1G53320	AT1G77760	AT1G77480	AT2G45640	AT3G55360	AT3G48090
AT1G53340	AT1G78040	AT1G77490	AT2G45680	AT3G55410	AT3G48100
AT1G53380	AT1G78080	AT1G77590	AT2G45960	AT3G55460	AT3G48190
AT1G53390	AT1G78230	AT1G77860	AT2G46200	AT3G55950	AT3G48440
AT1G53430	AT1G78240	AT1G78010	AT2G46320	AT3G56000	AT3G48540
AT1G53440	AT1G78290	AT1G78050	AT2G46560	AT3G56040	AT3G49210
AT1G53510	AT1G78420	AT1G78260	AT2G46700	AT3G56140	AT3G49410
AT1G53633	AT1G78560	AT1G78650	AT2G46820	AT3G56750	AT3G49430
AT1G53920	AT1G78570	AT1G78810	AT2G47000	AT3G56830	AT3G49670
AT1G54000	AT1G78590	AT1G79030	AT2G47010	AT3G56840	AT3G49680
AT1G54410	AT1G78600	AT1G79210	AT2G47090	AT3G56860	AT3G49720
AT1G54740	AT1G78700	AT1G79230	AT2G47110	AT3G56900	AT3G49725
AT1G54820	AT1G78900	AT1G79250	AT2G47330	AT3G57090	AT3G50040
AT1G55110	AT1G79060	AT1G79490	AT2G47340	AT3G57150	AT3G51120
AT1G55350	AT1G79270	AT1G79580	AT2G47400	AT3G57180	AT3G51150
AT1G55420	AT1G79400	AT1G79630	AT2G47650	AT3G57190	AT3G51250
AT1G55450	AT1G79670	AT1G79680	AT2G47820	AT3G57410	AT3G51270
AT1G55460	AT1G79700	AT1G79820	AT2G47840	AT3G57630	AT3G52870
AT1G55610	AT1G79840	AT1G79940	AT2G47844	AT3G57800	AT3G52910
AT1G55690	AT1G80300	AT1G80740	AT2G47850	AT3G57910	AT3G53940
AT1G55840	AT1G80360	AT2G01060	AT2G48100	AT3G58030	AT3G54230
AT1G55920	AT1G80370	AT2G01210	AT3G01040	AT3G58500	AT3G54320
AT1G55960	AT1G80380	AT2G01460	AT3G01310	AT3G58560	AT3G55380
AT1G56140	AT1G80420	AT2G01470	AT3G01360	AT3G58630	AT3G56370
AT1G56145	AT1G80490	AT2G01900	AT3G01370	AT3G58710	AT3G56430
AT1G56210	AT1G80530	AT2G01940	AT3G01390	AT3G58790	AT3G56620
AT1G56220	AT1G80610	AT2G01970	AT3G01400	AT3G59630	AT3G56690
AT1G56225	AT2G01140	AT2G02010	AT3G01500	AT3G59760	AT3G56780
AT1G56250	AT2G01190	AT2G02050	AT3G01690	AT3G59970	AT3G57040
AT1G56300	AT2G01420	AT2G02070	AT3G01720	AT3G60320	AT3G57200
AT1G56510	AT2G01450	AT2G02090	AT3G01770	AT3G61050	AT3G57940
AT1G56540	AT2G01570	AT2G02180	AT3G01780	AT3G61140	AT3G58270
AT1G57680	AT2G01850	AT2G02610	AT3G01970	AT3G61430	AT3G58440
AT1G57850	AT2G02080	AT2G02635	AT3G02130	AT3G61490	AT3G58600
AT1G57990	AT2G02220	AT2G02710	AT3G02220	AT3G61650	AT3G58670
AT1G58100	AT2G02450	AT2G02760	AT3G02230	AT3G61680	AT3G59000
AT1G58180	AT2G02800	AT2G02880	AT3G02260	AT3G61770	AT3G59080
AT1G58420	AT2G03240	AT2G02910	AT3G02330	AT3G61780	AT3G59550
AT1G58440	AT2G03470	AT2G03250	AT3G02340	AT3G61800	AT3G59750
AT1G58450	AT2G03810	AT2G03370	AT3G02560	AT3G61820	AT3G59910
AT1G58602	AT2G04160	AT2G03620	AT3G02645	AT3G61880	AT3G60730
AT1G59590	AT2G05940	AT2G03640	AT3G02650	AT3G62130	AT3G61415
AT1G59870	AT2G06050	AT2G03980	AT3G02690	AT3G62590	AT3G61570
AT1G59910	AT2G06850	AT2G04030	AT3G03140	AT3G62770	AT3G62240
AT1G59970	AT2G11035	AT2G04080	AT3G03250	AT3G63190	AT3G62300
AT1G60000	AT2G13790	AT2G04230	AT3G03470	AT3G63250	AT3G62330
AT1G60010	AT2G14080	AT2G04400	AT3G03600	AT3G63260	AT3G62430
AT1G60190	AT2G14210	AT2G04680	AT3G03610	AT3G63480	AT3G63470
AT1G60660	AT2G16250	AT2G04740	AT3G03720	AT3G63490	AT4G00590
AT1G60670	AT2G16500	AT2G04842	AT3G03740	AT3G63520	AT4G00930
AT1G61210	AT2G17150	AT2G05250	AT3G03750	AT4G00750	AT4G01040
AT1G61215	AT2G17220	AT2G05655	AT3G03890	AT4G01070	AT4G01460
AT1G61250	AT2G17480	AT2G05755	AT3G04010	AT4G01090	AT4G01650
AT1G61260	AT2G17525	AT2G05760	AT3G04640	AT4G09020	AT4G02280
AT1G61380	AT2G17550	AT2G06000	AT3G04650	AT4G10610	AT4G02510
AT1G61460	AT2G17720	AT2G06020	AT3G04720	AT4G11990	AT4G02700
AT1G61470	AT2G17760	AT2G06500	AT3G04740	AT4G13340	AT4G02735
AT1G61740	AT2G17820	AT2G07360	AT3G04760	AT4G13530	AT4G02750
AT1G61890	AT2G17840	AT2G07656	AT3G04880	AT4G14680	AT4G02900
AT1G61900	AT2G18090	AT2G07715	AT3G04890	AT4G14910	AT4G03100
AT1G61930	AT2G18220	AT2G07777	AT3G04930	AT4G15410	AT4G03190
AT1G62300	AT2G18300	AT2G07815	AT3G04950	AT4G15415	AT4G03205
AT1G62320	AT2G18630	AT2G07981	AT3G05090	AT4G16960	AT4G03560
AT1G62380	AT2G18730	AT2G12646	AT3G05410	AT4G17080	AT4G03570
AT1G62422	AT2G18790	AT2G13100	AT3G05490	AT4G17300	AT4G04180
AT1G62520	AT2G18860	AT2G13370	AT3G05545	AT4G17950	AT4G04450
AT1G62660	AT2G18890	AT2G13650	AT3G05850	AT4G18350	AT4G04570
AT1G62790	AT2G18960	AT2G13900	AT3G05990	AT4G18390	AT4G04750
AT1G62870	AT2G19620	AT2G14260	AT3G06050	AT4G18600	AT4G04850
AT1G63010	AT2G19650	AT2G14680	AT3G06060	AT4G18790	AT4G06688
AT1G63090	AT2G19710	AT2G14750	AT3G06100	AT4G19020	AT4G08560
AT1G63120	AT2G20140	AT2G15050	AT3G06130	AT4G19390	AT4G08760
AT1G63350	AT2G20580	AT2G15260	AT3G06145	AT4G19840	AT4G09012
AT1G63480	AT2G20630	AT2G15430	AT3G06150	AT4G20360	AT4G09150
AT1G63500	AT2G20635	AT2G15880	AT3G06180	AT4G21910	AT4G09620
AT1G63670	AT2G20780	AT2G16130	AT3G06200	AT4G22770	AT4G09640
AT1G63720	AT2G20950	AT2G16210	AT3G06290	AT4G23020	AT4G09670
AT1G63750	AT2G20960	AT2G16270	AT3G06300	AT4G23060	AT4G09750
AT1G63830	AT2G21120	AT2G16280	AT3G06350	AT4G23230	AT4G10090
AT1G63840	AT2G21170	AT2G16365	AT3G06390	AT4G23570	AT4G10120
AT1G63860	AT2G21520	AT2G16595	AT3G06400	AT4G23790	AT4G11080
AT1G64060	AT2G22010	AT2G16640	AT3G06590	AT4G23980	AT4G11170
AT1G64065	AT2G22125	AT2G16780	AT3G06600	AT4G24000	AT4G11280
AT1G64090	AT2G22500	AT2G16890	AT3G06610	AT4G24020	AT4G11330
AT1G64110	AT2G22540	AT2G16940	AT3G06670	AT4G24240	AT4G11373
AT1G64140	AT2G22680	AT2G16960	AT3G06810	AT4G24520	AT4G11400
AT1G64190	AT2G22780	AT2G17140	AT3G06820	AT4G24840	AT4G11530
AT1G64355	AT2G22840	AT2G17320	AT3G06830	AT4G24860	AT4G12640
AT1G64380	AT2G22850	AT2G17390	AT3G07270	AT4G24880	AT4G12750
AT1G64400	AT2G22870	AT2G17420	AT3G07310	AT4G25660	AT4G12770
AT1G64740	AT2G23200	AT2G17975	AT3G07320	AT4G25700	AT4G13577
AT1G65295	AT2G23300	AT2G18080	AT3G07390	AT4G26380	AT4G13630
AT1G65390	AT2G23450	AT2G18100	AT3G07960	AT4G26450	AT4G13800
AT1G65520	AT2G23460	AT2G18170	AT3G08030	AT4G26480	AT4G13880
AT1G65580	AT2G23600	AT2G18245	AT3G08760	AT4G26830	AT4G14350
AT1G65730	AT2G23760	AT2G18450	AT3G09070	AT4G27240	AT4G14420
AT1G65930	AT2G23770	AT2G18700	AT3G09570	AT4G27320	AT4G14713
AT1G66150	AT2G24180	AT2G18720	AT3G09700	AT4G27600	AT4G14880
AT1G66160	AT2G24240	AT2G18760	AT3G09800	AT4G27630	AT4G14965
AT1G66180	AT2G24570	AT2G18940	AT3G09810	AT4G27800	AT4G14990
AT1G66190	AT2G24600	AT2G19060	AT3G09850	AT4G27860	AT4G15010
AT1G66230	AT2G25010	AT2G19110	AT3G09860	AT4G28570	AT4G15980
AT1G66350	AT2G25180	AT2G19120	AT3G10210	AT4G29310	AT4G16560
AT1G66400	AT2G25260	AT2G19210	AT3G10220	AT4G29860	AT4G16630
AT1G66500	AT2G25430	AT2G19340	AT3G10370	AT4G29950	AT4G16670
AT1G66510	AT2G25460	AT2G19420	AT3G10480	AT4G30130	AT4G16860
AT1G66600	AT2G25490	AT2G19590	AT3G10650	AT4G30350	AT4G16940
AT1G66880	AT2G25690	AT2G20010	AT3G10690	AT4G30825	AT4G17050
AT1G66890	AT2G25800	AT2G20020	AT3G10720	AT4G30890	AT4G17360
AT1G66920	AT2G25850	AT2G20210	AT3G10800	AT4G30900	AT4G17530
AT1G66940	AT2G25870	AT2G20290	AT3G10810	AT4G30990	AT4G18010
AT1G67050	AT2G25930	AT2G20570	AT3G10915	AT4G31010	AT4G18215
AT1G67060	AT2G26190	AT2G20590	AT3G10920	AT4G32030	AT4G18640
AT1G67070	AT2G26250	AT2G20770	AT3G11010	AT4G32200	AT4G18750
AT1G67340	AT2G26330	AT2G20800	AT3G11090	AT4G32300	AT4G18880
AT1G67360	AT2G26440	AT2G21050	AT3G11150	AT4G32340	AT4G18970
AT1G67560	AT2G26640	AT2G21150	AT3G11385	AT4G32570	AT4G19260
AT1G67730	AT2G26650	AT2G21235	AT3G11410	AT4G32640	AT4G19660
AT1G67850	AT2G26730	AT2G21250	AT3G11420	AT4G32850	AT4G20870
AT1G67880	AT2G26980	AT2G21500	AT3G11450	AT4G33990	AT4G21380
AT1G67900	AT2G27050	AT2G21630	AT3G11460	AT4G34030	AT4G21530
AT1G67910	AT2G27080	AT2G21800	AT3G11660	AT4G34070	AT4G22140
AT1G68060	AT2G27230	AT2G21920	AT3G11880	AT4G34135	AT4G22990
AT1G68220	AT2G27660	AT2G21940	AT3G12145	AT4G34250	AT4G23260
AT1G68400	AT2G27690	AT2G22250	AT3G12410	AT4G34430	AT4G23650
AT1G68410	AT2G27860	AT2G22360	AT3G12680	AT4G34710	AT4G24500
AT1G68440	AT2G28110	AT2G22670	AT3G12780	AT4G34950	AT4G24660
AT1G68490	AT2G28120	AT2G22720	AT3G13050	AT4G34980	AT4G24900
AT1G68550	AT2G28130	AT2G22750	AT3G13070	AT4G35460	AT4G26020
AT1G68560	AT2G28350	AT2G22830	AT3G13075	AT4G35470	AT4G26110
AT1G68580	AT2G28380	AT2G22900	AT3G13110	AT4G35520	AT4G26550
AT1G68620	AT2G28550	AT2G22910	AT3G13290	AT4G35590	AT4G26760
AT1G68670	AT2G28840	AT2G22950	AT3G13300	AT4G35600	AT4G26940
AT1G68710	AT2G28890	AT2G23000	AT3G13310	AT4G35780	AT4G27100
AT1G68840	AT2G28950	AT2G23010	AT3G13490	AT4G36010	AT4G27110
AT1G69120	AT2G29065	AT2G23070	AT3G13650	AT4G36030	AT4G28040
AT1G69270	AT2G29110	AT2G23080	AT3G13800	AT4G36180	AT4G28080
AT1G69295	AT2G29120	AT2G23100	AT3G13820	AT4G36220	AT4G28430
AT1G69310	AT2G29390	AT2G23350	AT3G13880	AT4G36650	AT4G28550
AT1G69420	AT2G29400	AT2G23360	AT3G14070	AT4G36870	AT4G29330
AT1G69530	AT2G29510	AT2G23530	AT3G14110	AT4G36980	AT4G30000
AT1G69570	AT2G29670	AT2G23610	AT3G14120	AT4G37320	AT4G30210
AT1G69640	AT2G29970	AT2G24070	AT3G14210	AT4G37770	AT4G30360
AT1G69690	AT2G29980	AT2G24120	AT3G14270	AT4G38160	AT4G30970
AT1G69750	AT2G30010	AT2G24330	AT3G14300	AT4G38220	AT4G31420
AT1G69760	AT2G30020	AT2G24350	AT3G14310	AT4G38350	AT4G31450
AT1G69780	AT2G30070	AT2G24360	AT3G14570	AT4G38360	AT4G31480
AT1G69810	AT2G30250	AT2G24630	AT3G15130	AT4G38430	AT4G31910
AT1G69830	AT2G30260	AT2G24645	AT3G15360	AT4G38440	AT4G32000
AT1G69850	AT2G30440	AT2G24690	AT3G15470	AT4G38660	AT4G32020
AT1G69890	AT2G30490	AT2G24740	AT3G15520	AT4G38920	AT4G32810
AT1G69900	AT2G30500	AT2G24765	AT3G15730	AT4G38950	AT4G33010
AT1G70090	AT2G30520	AT2G24830	AT3G15810	AT4G39180	AT4G33400
AT1G70140	AT2G30740	AT2G25280	AT3G16110	AT4G39400	AT4G33830
AT1G70160	AT2G30970	AT2G25310	AT3G16200	AT4G39710	AT4G33840
AT1G70210	AT2G30980	AT2G25320	AT3G16720	AT4G39720	AT4G34640
AT1G70230	AT2G30990	AT2G25355	AT3G16950	AT4G39840	AT4G34730
AT1G70300	AT2G31010	AT2G25470	AT3G17100	AT4G39980	AT4G34830
AT1G70410	AT2G31070	AT2G25480	AT3G17120	AT5G01100	AT4G34840
AT1G70420	AT2G31240	AT2G25570	AT3G17611	AT5G01170	AT4G35180
AT1G70520	AT2G31360	AT2G25660	AT3G18060	AT5G01240	AT4G35740
AT1G70530	AT2G31390	AT2G25737	AT3G18210	AT5G01450	AT4G35860
AT1G70550	AT2G31580	AT2G25830	AT3G18215	AT5G01460	AT4G36050
AT1G70590	AT2G31730	AT2G25970	AT3G18310	AT5G01560	AT4G36195
AT1G70740	AT2G31800	AT2G25980	AT3G18420	AT5G01720	AT4G36580
AT1G70780	AT2G31810	AT2G26270	AT3G18430	AT5G01770	AT4G36910
AT1G70800	AT2G31820	AT2G26580	AT3G18930	AT5G01820	AT4G37330
AT1G70810	AT2G31880	AT2G26790	AT3G19120	AT5G01990	AT4G37410
AT1G70820	AT2G31955	AT2G26820	AT3G19130	AT5G02310	AT4G37510
AT1G70940	AT2G32150	AT2G26830	AT3G19390	AT5G02430	AT4G38340
AT1G71010	AT2G32240	AT2G26970	AT3G19540	AT5G02830	AT4G38550
AT1G71020	AT2G32560	AT2G27040	AT3G19570	AT5G02840	AT4G38650
AT1G71030	AT2G33060	AT2G27100	AT3G19780	AT5G03040	AT4G38810
AT1G71040	AT2G33110	AT2G27150	AT3G19870	AT5G03070	AT4G39120
AT1G71110	AT2G33120	AT2G27170	AT3G20600	AT5G03100	AT4G39510
AT1G71697	AT2G33170	AT2G27730	AT3G21150	AT5G03140	AT5G01190
AT1G71830	AT2G33310	AT2G27760	AT3G21560	AT5G03290	AT5G01500
AT1G71970	AT2G33590	AT2G27840	AT3G21750	AT5G03406	AT5G01680
AT1G72010	AT2G33700	AT2G27880	AT3G21760	AT5G03555	AT5G01920
AT1G72040	AT2G33710	AT2G28240	AT3G21790	AT5G04050	AT5G02030
AT1G72050	AT2G33770	AT2G28340	AT3G22630	AT5G04360	AT5G02130
AT1G72130	AT2G34150	AT2G28370	AT3G22970	AT5G04670	AT5G02950
AT1G72150	AT2G34220	AT2G28390	AT3G23280	AT5G04980	AT5G03050
AT1G72180	AT2G34510	AT2G28450	AT3G23750	AT5G05490	AT5G03415
AT1G72410	AT2G34650	AT2G28500	AT3G24050	AT5G05600	AT5G03630
AT1G72416	AT2G34660	AT2G28600	AT3G24190	AT5G05690	AT5G03640
AT1G72420	AT2G34710	AT2G28960	AT3G24480	AT5G05740	AT5G04530
AT1G72430	AT2G34770	AT2G28990	AT3G25020	AT5G05850	AT5G04560
AT1G72450	AT2G35710	AT2G29060	AT3G25260	AT5G06670	AT5G05260
AT1G72510	AT2G35720	AT2G29090	AT3G25440	AT5G06680	AT5G05270
AT1G72520	AT2G35860	AT2G29580	AT3G25700	AT5G07320	AT5G05350
AT1G72600	AT2G35880	AT2G29750	AT3G25800	AT5G07740	AT5G05480
AT1G72610	AT2G35940	AT2G29930	AT3G25890	AT5G07760	AT5G05700
AT1G72630	AT2G36080	AT2G29960	AT3G27330	AT5G08415	AT5G05820
AT1G72700	AT2G36270	AT2G29990	AT3G28040	AT5G08420	AT5G05920
AT1G72740	AT2G36380	AT2G30110	AT3G28920	AT5G09460	AT5G06230
AT1G72750	AT2G36400	AT2G30290	AT3G42170	AT5G09620	AT5G06510
AT1G72755	AT2G36410	AT2G30300	AT3G45210	AT5G09840	AT5G07050
AT1G72790	AT2G36420	AT2G30390	AT3G45900	AT5G09870	AT5G07280
AT1G72830	AT2G36670	AT2G30530	AT3G46640	AT5G10560	AT5G07480
AT1G72880	AT2G36880	AT2G30575	AT3G47390	AT5G10605	AT5G08110
AT1G73080	AT2G37210	AT2G30690	AT3G48030	AT5G10710	AT5G08200
AT1G73210	AT2G37540	AT2G30760	AT3G48700	AT5G10930	AT5G08380
AT1G73390	AT2G37570	AT2G30780	AT3G48720	AT5G11380	AT5G08600
AT1G73480	AT2G37640	AT2G31060	AT3G49170	AT5G11420	AT5G09860
AT1G73500	AT2G37670	AT2G31150	AT3G49180	AT5G11580	AT5G09950
AT1G73540	AT2G37940	AT2G31170	AT3G49530	AT5G11850	AT5G09970
AT1G73655	AT2G37980	AT2G31340	AT3G49800	AT5G12220	AT5G10060
AT1G73660	AT2G38090	AT2G31400	AT3G50350	AT5G12840	AT5G10090
AT1G73670	AT2G38120	AT2G31450	AT3G50420	AT5G13230	AT5G10330
AT1G73760	AT2G38170	AT2G31650	AT3G50630	AT5G13310	AT5G10530
AT1G73770	AT2G38290	AT2G32040	AT3G50650	AT5G13360	AT5G10650
AT1G73810	AT2G38400	AT2G32120	AT3G51070	AT5G13440	AT5G11470
AT1G73980	AT2G38470	AT2G32160	AT3G51080	AT5G13770	AT5G11770
AT1G73990	AT2G39010	AT2G32270	AT3G51160	AT5G14430	AT5G11870
AT1G74020	AT2G39130	AT2G32540	AT3G51430	AT5G14910	AT5G11980
AT1G74100	AT2G39200	AT2G32800	AT3G51550	AT5G14950	AT5G13260
AT1G74160	AT2G39220	AT2G32990	AT3G51670	AT5G15860	AT5G13380
AT1G74170	AT2G39360	AT2G33280	AT3G51895	AT5G15870	AT5G13790
AT1G74370	AT2G39400	AT2G33320	AT3G52060	AT5G16370	AT5G14940
AT1G74380	AT2G39420	AT2G34030	AT3G52500	AT5G16590	AT5G15150
AT1G74430	AT2G39570	AT2G34090	AT3G53260	AT5G17290	AT5G15270
AT1G74440	AT2G39660	AT2G34190	AT3G53460	AT5G17490	AT5G15680
AT1G74450	AT2G39870	AT2G34310	AT3G53630	AT5G17690	AT5G15950
AT1G74790	AT2G39930	AT2G34490	AT3G53690	AT5G17880	AT5G16040
AT1G74940	AT2G39950	AT2G34750	AT3G53700	AT5G18190	AT5G16560
AT1G74950	AT2G39990	AT2G35060	AT3G53850	AT5G18280	AT5G17000
AT1G74960	AT2G40090	AT2G35190	AT3G54000	AT5G18760	AT5G17640
AT1G75000	AT2G40095	AT2G35500	AT3G54010	AT5G18770	AT5G17810
AT1G75010	AT2G40140	AT2G35620	AT3G54220	AT5G19280	AT5G18270
AT1G75060	AT2G40270	AT2G35920	AT3G54363	AT5G20200	AT5G18410
AT1G75080	AT2G40320	AT2G36010	AT3G54540	AT5G20250	AT5G18480
AT1G75090	AT2G40460	AT2G36290	AT3G54680	AT5G20680	AT5G18610
AT1G75170	AT2G40930	AT2G36310	AT3G54720	AT5G21105	AT5G18630
AT1G75180	AT2G40950	AT2G36340	AT3G54760	AT5G21170	AT5G18640
AT1G75190	AT2G41170	AT2G36560	AT3G54930	AT5G21222	AT5G19530
AT1G75220	AT2G41340	AT2G36680	AT3G55360	AT5G22770	AT5G19580
AT1G75410	AT2G41350	AT2G36840	AT3G55410	AT5G23110	AT5G19740
AT1G75440	AT2G41560	AT2G36950	AT3G55460	AT5G23310	AT5G19840
AT1G75450	AT2G41640	AT2G36960	AT3G55950	AT5G24320	AT5G19950
AT1G75490	AT2G41870	AT2G37300	AT3G56000	AT5G26600	AT5G20000
AT1G75500	AT2G41890	AT2G37500	AT3G56040	AT5G37710	AT5G20270
AT1G75540	AT2G41900	AT2G37585	AT3G56140	AT5G38210	AT5G23400
AT1G75580	AT2G41980	AT2G37680	AT3G56460	AT5G40720	AT5G23890
AT1G75800	AT2G42280	AT2G37840	AT3G56470	AT5G40740	AT5G24450
AT1G75810	AT2G42450	AT2G37960	AT3G56750	AT5G41670	AT5G24550
AT1G75840	AT2G42620	AT2G38010	AT3G56830	AT5G42050	AT5G25230
AT1G76065	AT2G42800	AT2G38070	AT3G56840	AT5G42080	AT5G25610
AT1G76070	AT2G42880	AT2G38100	AT3G56860	AT5G42100	AT5G25930
AT1G76080	AT2G43010	AT2G38195	AT3G56900	AT5G43760	AT5G25980
AT1G76090	AT2G43020	AT2G38370	AT3G57090	AT5G43870	AT5G26680
AT1G76160	AT2G43140	AT2G38660	AT3G57120	AT5G44030	AT5G26742
AT1G76170	AT2G43160	AT2G38710	AT3G57150	AT5G44290	AT5G26760
AT1G76180	AT2G43500	AT2G38880	AT3G57180	AT5G44785	AT5G26830
AT1G76270	AT2G43680	AT2G38940	AT3G57190	AT5G46760	AT5G26920
AT1G76360	AT2G43750	AT2G39080	AT3G57410	AT5G47050	AT5G35410
AT1G76380	AT2G43910	AT2G39140	AT3G57500	AT5G47820	AT5G35700
AT1G76390	AT2G44230	AT2G39290	AT3G57590	AT5G48320	AT5G35840
AT1G76490	AT2G44270	AT2G39350	AT3G57630	AT5G48380	AT5G35970
AT1G76520	AT2G44490	AT2G39375	AT3G57800	AT5G48560	AT5G35995
AT1G76580	AT2G44500	AT2G39435	AT3G57910	AT5G48770	AT5G36290
AT1G76590	AT2G45140	AT2G39550	AT3G57920	AT5G49270	AT5G36870
AT1G76600	AT2G45160	AT2G39800	AT3G57990	AT5G49650	AT5G36890
AT1G76650	AT2G45300	AT2G39940	AT3G58030	AT5G49830	AT5G37240
AT1G76660	AT2G45440	AT2G40116	AT3G58500	AT5G49840	AT5G37360
AT1G76880	AT2G45580	AT2G40316	AT3G58560	AT5G50230	AT5G37770
AT1G76890	AT2G45590	AT2G40360	AT3G58630	AT5G50380	AT5G37810
AT1G76900	AT2G45660	AT2G40550	AT3G58700	AT5G51200	AT5G38120
AT1G76950	AT2G45670	AT2G40620	AT3G58710	AT5G51220	AT5G38540
AT1G76990	AT2G45730	AT2G40720	AT3G58790	AT5G51300	AT5G39440
AT1G77000	AT2G45810	AT2G40740	AT3G59130	AT5G51380	AT5G39530
AT1G77200	AT2G45890	AT2G40760	AT3G59630	AT5G51770	AT5G39840
AT1G77360	AT2G45970	AT2G40770	AT3G59760	AT5G52170	AT5G40030
AT1G77370	AT2G46020	AT2G40830	AT3G59940	AT5G52440	AT5G40300
AT1G77500	AT2G46170	AT2G40940	AT3G59970	AT5G52510	AT5G40810
AT1G77640	AT2G46250	AT2G41220	AT3G60080	AT5G52530	AT5G41140
AT1G77680	AT2G46260	AT2G41250	AT3G60150	AT5G53320	AT5G41330
AT1G77740	AT2G46270	AT2G41300	AT3G60200	AT5G53350	AT5G41380
AT1G77760	AT2G46320	AT2G41740	AT3G60320	AT5G53400	AT5G42710
AT1G78040	AT2G46370	AT2G41770	AT3G60530	AT5G53570	AT5G42740
AT1G78080	AT2G46430	AT2G41790	AT3G60980	AT5G54380	AT5G42810
AT1G78210	AT2G46450	AT2G41860	AT3G61050	AT5G54650	AT5G43130
AT1G78230	AT2G46500	AT2G42230	AT3G61140	AT5G54800	AT5G44090
AT1G78240	AT2G46510	AT2G42270	AT3G61430	AT5G54960	AT5G44250
AT1G78290	AT2G46520	AT2G42560	AT3G61450	AT5G55480	AT5G44280
AT1G78410	AT2G46610	AT2G42570	AT3G61490	AT5G55500	AT5G44500
AT1G78420	AT2G46620	AT2G42590	AT3G61630	AT5G55730	AT5G44530
AT1G78560	AT2G46660	AT2G42810	AT3G61650	AT5G55790	AT5G44630
AT1G78570	AT2G46710	AT2G42960	AT3G61680	AT5G55910	AT5G44635
AT1G78590	AT2G46780	AT2G43040	AT3G61770	AT5G55960	AT5G44680
AT1G78600	AT2G46810	AT2G43110	AT3G61780	AT5G56040	AT5G44760
AT1G78700	AT2G47000	AT2G43230	AT3G61800	AT5G56310	AT5G45130
AT1G78830	AT2G47060	AT2G43250	AT3G61810	AT5G57220	AT5G45620
AT1G78850	AT2G47210	AT2G43420	AT3G61820	AT5G57360	AT5G46570
AT1G78895	AT2G47440	AT2G43430	AT3G61880	AT5G57890	AT5G46910
AT1G78900	AT2G47490	AT2G44120	AT3G61920	AT5G57990	AT5G47180
AT1G79060	AT2G47650	AT2G44510	AT3G62130	AT5G58120	AT5G47390
AT1G79160	AT2G47730	AT2G45200	AT3G62590	AT5G58160	AT5G47720
AT1G79270	AT2G47760	AT2G45260	AT3G62770	AT5G58270	AT5G47780
AT1G79310	AT2G47800	AT2G45320	AT3G62800	AT5G58430	AT5G48160
AT1G79400	AT2G47820	AT2G45340	AT3G62810	AT5G58440	AT5G48375
AT1G79410	AT2G48000	AT2G45460	AT3G63190	AT5G58450	AT5G48450
AT1G79670	AT2G48010	AT2G45690	AT3G63220	AT5G58540	AT5G48640
AT1G79700	AT2G48030	AT2G46090	AT3G63250	AT5G59220	AT5G48690
AT1G79840	AT3G01280	AT2G46180	AT3G63260	AT5G59450	AT5G48800
AT1G80180	AT3G01300	AT2G46440	AT3G63480	AT5G59730	AT5G48820
AT1G80300	AT3G01380	AT2G46750	AT3G63490	AT5G59830	AT5G49010
AT1G80360	AT3G01470	AT2G46915	AT3G63520	AT5G60050	AT5G49140
AT1G80370	AT3G01500	AT2G46950	AT4G00270	AT5G60250	AT5G50010
AT1G80380	AT3G01600	AT2G46970	AT4G00750	AT5G60410	AT5G50180
AT1G80420	AT3G01690	AT2G47170	AT4G01070	AT5G61480	AT5G50630
AT1G80450	AT3G01720	AT2G47240	AT4G01090	AT5G61570	AT5G50770
AT1G80490	AT3G01800	AT2G47460	AT4G09020	AT5G61670	AT5G52070
AT1G80530	AT3G01810	AT2G47630	AT4G10330	AT5G61770	AT5G52880
AT1G80610	AT3G01830	AT2G47860	AT4G10340	AT5G62680	AT5G53970
AT1G80840	AT3G02130	AT2G47890	AT4G10610	AT5G62760	AT5G54140
AT1G80920	AT3G02150	AT2G48100	AT4G10810	AT5G63120	AT5G54480
AT2G01140	AT3G02170	AT3G01080	AT4G11140	AT5G63320	AT5G54590
AT2G01150	AT3G02420	AT3G01320	AT4G11300	AT5G63420	AT5G55940
AT2G01190	AT3G02580	AT3G01420	AT4G11990	AT5G63490	AT5G56500
AT2G01420	AT3G02660	AT3G01450	AT4G13340	AT5G63950	AT5G56630
AT2G01450	AT3G02750	AT3G01490	AT4G13530	AT5G63960	AT5G56680
AT2G01540	AT3G02780	AT3G01540	AT4G14680	AT5G64070	AT5G56730
AT2G01570	AT3G02880	AT3G01610	AT4G14910	AT5G64170	AT5G56970
AT2G01670	AT3G03010	AT3G01780	AT4G15410	AT5G64270	AT5G57010
AT2G01850	AT3G03050	AT3G01790	AT4G15415	AT5G64290	AT5G57180
AT2G01860	AT3G03440	AT3G01990	AT4G16750	AT5G64420	AT5G57700
AT2G01930	AT3G03520	AT3G02010	AT4G16960	AT5G64520	AT5G58080
AT2G02080	AT3G03680	AT3G02070	AT4G17080	AT5G64570	AT5G58130
AT2G02220	AT3G03870	AT3G02260	AT4G17300	AT5G64860	AT5G58510
AT2G02450	AT3G04010	AT3G02380	AT4G17870	AT5G65700	AT5G58710
AT2G02455	AT3G04020	AT3G02400	AT4G17950	AT5G65710	AT5G58760
AT2G02800	AT3G04110	AT3G02450	AT4G18350	AT5G65920	AT5G59750
AT2G03240	AT3G04120	AT3G02510	AT4G18390	AT5G65930	AT5G59800
AT2G03310	AT3G04140	AT3G02630	AT4G18600	AT5G66050	AT5G59920
AT2G03320	AT3G04210	AT3G02720	AT4G18790	AT5G66120	AT5G60010
AT2G03470	AT3G04290	AT3G02890	AT4G19020	AT5G66130	AT5G60310
AT2G03810	AT3G04670	AT3G03060	AT4G19390	AT5G66310	AT5G60700
AT2G04160	AT3G04730	AT3G03650	AT4G19830	AT5G66410	AT5G61030
AT2G05520	AT3G04760	AT3G03790	AT4G19840	AT5G66470	AT5G62720
AT2G05940	AT3G04820	AT3G03800	AT4G20150	AT5G66530	AT5G63570
AT2G06050	AT3G04830	AT3G03970	AT4G20360	AT5G66560	AT5G63610
AT2G06850	AT3G04910	AT3G04350	AT4G20840	AT5G66680	AT5G64000
AT2G11035	AT3G05140	AT3G04450	AT4G21480	AT5G66750	AT5G64687
AT2G13790	AT3G05160	AT3G04480	AT4G21910	AT5G66770	AT5G64760
AT2G14080	AT3G05165	AT3G04520	AT4G22220	AT5G66960	AT5G65780
AT2G14210	AT3G05210	AT3G04870	AT4G22305	AT5G67250	AT5G65890
AT2G15570	AT3G05220	AT3G04930	AT4G22310	AT5G67280	AT5G66540
AT2G15580	AT3G05320	AT3G04940	AT4G22495	AT5G67360	AT5G66610
AT2G15760	AT3G05350	AT3G05130	AT4G22505	AT5G67370	AT5G67240
AT2G15960	AT3G05360	AT3G05280	AT4G22550	AT5G67380	AT5G67320
AT2G16250	AT3G05580	AT3G05370	AT4G22770	AT5G67385	AT5G67330
AT2G16500	AT3G05630	AT3G05380	AT4G23020	AT5G67420	AT5G67440
AT2G16600	AT3G05650	AT3G05400	AT4G23060
AT2G16700	AT3G05660	AT3G05420	AT4G23230
AT2G16720	AT3G05690	AT3G05545	AT4G23570
AT2G17120	AT3G06080	AT3G05620	AT4G23790
AT2G17150	AT3G06130	AT3G05820	AT4G23980
AT2G17220	AT3G06150	AT3G05870	AT4G24000
AT2G17280	AT3G06160	AT3G06290	AT4G24020
AT2G17300	AT3G06350	AT3G06340	AT4G24210
AT2G17450	AT3G06435	AT3G06580	AT4G24240
AT2G17480	AT3G06500	AT3G06600	AT4G24370
AT2G17525	AT3G06590	AT3G06620	AT4G24380
AT2G17550	AT3G07010	AT3G06630	AT4G24520
AT2G17670	AT3G07210	AT3G06980	AT4G24840
AT2G17705	AT3G07310	AT3G07170	AT4G24860
AT2G17720	AT3G07320	AT3G07200	AT4G24880
AT2G17760	AT3G07340	AT3G07250	AT4G25250
AT2G17820	AT3G07360	AT3G07330	AT4G25660
AT2G17840	AT3G07470	AT3G07850	AT4G25700
AT2G18090	AT3G07560	AT3G07950	AT4G26380
AT2G18160	AT3G07565	AT3G07980	AT4G26450
AT2G18220	AT3G07570	AT3G08505	AT4G26480
AT2G18300	AT3G07650	AT3G08730	AT4G26830
AT2G18350	AT3G07760	AT3G08820	AT4G27240
AT2G18630	AT3G07780	AT3G08840	AT4G27280
AT2G18670	AT3G07790	AT3G08890	AT4G27320
AT2G18730	AT3G08030	AT3G08960	AT4G27410
AT2G18790	AT3G08580	AT3G09100	AT4G27470
AT2G18840	AT3G08670	AT3G09360	AT4G27600
AT2G18860	AT3G08680	AT3G09405	AT4G27630
AT2G18890	AT3G08720	AT3G09410	AT4G27800
AT2G18960	AT3G08760	AT3G09690	AT4G27840
AT2G19620	AT3G09000	AT3G09930	AT4G27860
AT2G19650	AT3G09010	AT3G10340	AT4G28210
AT2G19700	AT3G09230	AT3G10440	AT4G28570
AT2G19710	AT3G10030	AT3G10450	AT4G29310
AT2G19810	AT3G10040	AT3G10540	AT4G29650
AT2G20140	AT3G10130	AT3G10670	AT4G29820
AT2G20142	AT3G10300	AT3G10700	AT4G29830
AT2G20580	AT3G10720	AT3G10710	AT4G29860
AT2G20630	AT3G11200	AT3G10810	AT4G29950
AT2G20635	AT3G11210	AT3G11000	AT4G30040
AT2G20670	AT3G11410	AT3G11070	AT4G30130
AT2G20780	AT3G11420	AT3G11402	AT4G30230
AT2G20784	AT3G11580	AT3G11470	AT4G30350
AT2G20880	AT3G11700	AT3G11680	AT4G30825
AT2G20940	AT3G11850	AT3G11910	AT4G30890
AT2G20950	AT3G12020	AT3G11920	AT4G30900
AT2G20960	AT3G12100	AT3G11950	AT4G30990
AT2G21060	AT3G12110	AT3G11960	AT4G31010
AT2G21120	AT3G12120	AT3G11980	AT4G31360
AT2G21170	AT3G12400	AT3G12070	AT4G32030
AT2G21180	AT3G12560	AT3G12150	AT4G32200
AT2G21210	AT3G12620	AT3G12290	AT4G32260
AT2G21520	AT3G12670	AT3G12380	AT4G32300
AT2G21560	AT3G12700	AT3G12540	AT4G32340
AT2G21620	AT3G12740	AT3G12680	AT4G32570
AT2G21780	AT3G13380	AT3G12690	AT4G32640
AT2G22010	AT3G13510	AT3G12760	AT4G32680
AT2G22080	AT3G13530	AT3G12977	AT4G32690
AT2G22125	AT3G13700	AT3G13000	AT4G32800
AT2G22200	AT3G13710	AT3G13030	AT4G32850
AT2G22290	AT3G13750	AT3G13222	AT4G32890
AT2G22420	AT3G13790	AT3G13340	AT4G33990
AT2G22426	AT3G13800	AT3G13420	AT4G34030
AT2G22430	AT3G13810	AT3G13740	AT4G34070
AT2G22500	AT3G14050	AT3G13784	AT4G34131
AT2G22540	AT3G14067	AT3G13880	AT4G34135
AT2G22680	AT3G14100	AT3G13900	AT4G34250
AT2G22780	AT3G14200	AT3G14040	AT4G34430
AT2G22840	AT3G14230	AT3G14170	AT4G34710
AT2G22850	AT3G14310	AT3G14172	AT4G34950
AT2G22870	AT3G14440	AT3G14210	AT4G34980
AT2G22880	AT3G14840	AT3G14550	AT4G35320
AT2G23130	AT3G14870	AT3G14690	AT4G35460
AT2G23200	AT3G15095	AT3G15640	AT4G35470
AT2G23290	AT3G15470	AT3G15960	AT4G35510
AT2G23300	AT3G15620	AT3G15970	AT4G35520
AT2G23320	AT3G15720	AT3G16350	AT4G35590
AT2G23321	AT3G15820	AT3G16525	AT4G35600
AT2G23340	AT3G15880	AT3G16690	AT4G35630
AT2G23430	AT3G16030	AT3G16810	AT4G35780
AT2G23450	AT3G16370	AT3G16840	AT4G36010
AT2G23460	AT3G16380	AT3G16890	AT4G36030
AT2G23600	AT3G16500	AT3G16950	AT4G36180
AT2G23690	AT3G16520	AT3G17180	AT4G36220
AT2G23760	AT3G16800	AT3G17340	AT4G36240
AT2G23770	AT3G16830	AT3G17380	AT4G36650
AT2G23810	AT3G16857	AT3G17420	AT4G36870
AT2G24180	AT3G17030	AT3G17470	AT4G36970
AT2G24240	AT3G17120	AT3G17850	AT4G36980
AT2G24550	AT3G17440	AT3G18165	AT4G37260
AT2G24570	AT3G17510	AT3G18210	AT4G37320
AT2G24600	AT3G17650	AT3G18230	AT4G37660
AT2G24790	AT3G17700	AT3G18240	AT4G37690
AT2G25000	AT3G17820	AT3G18350	AT4G37770
AT2G25010	AT3G17860	AT3G18440	AT4G38090
AT2G25180	AT3G18040	AT3G18500	AT4G38160
AT2G25200	AT3G18050	AT3G18600	AT4G38220
AT2G25240	AT3G18080	AT3G18640	AT4G38225
AT2G25250	AT3G18490	AT3G18780	AT4G38350
AT2G25260	AT3G18830	AT3G18810	AT4G38360
AT2G25430	AT3G18930	AT3G18900	AT4G38370
AT2G25450	AT3G18990	AT3G19050	AT4G38430
AT2G25460	AT3G19010	AT3G19080	AT4G38440
AT2G25490	AT3G19130	AT3G19180	AT4G38460
AT2G25690	AT3G19190	AT3G19210	AT4G38660
AT2G25735	AT3G19380	AT3G19340	AT4G38700
AT2G25800	AT3G19540	AT3G19360	AT4G38740
AT2G25850	AT3G19553	AT3G19480	AT4G38905
AT2G25870	AT3G19680	AT3G19570	AT4G38910
AT2G25930	AT3G19720	AT3G19620	AT4G38920
AT2G26190	AT3G19740	AT3G19700	AT4G38950
AT2G26250	AT3G19840	AT3G19770	AT4G39180
AT2G26330	AT3G19850	AT3G19820	AT4G39240
AT2G26440	AT3G19930	AT3G19830	AT4G39320
AT2G26530	AT3G19970	AT3G20050	AT4G39400
AT2G26640	AT3G20310	AT3G20100	AT4G39570
AT2G26650	AT3G20320	AT3G20130	AT4G39710
AT2G26730	AT3G20370	AT3G20260	AT4G39720
AT2G26980	AT3G20770	AT3G20330	AT4G39840
AT2G27050	AT3G21670	AT3G20440	AT4G39980
AT2G27080	AT3G21690	AT3G20530	AT5G01100
AT2G27230	AT3G22190	AT3G20720	AT5G01170
AT2G27310	AT3G22200	AT3G21210	AT5G01240
AT2G27580	AT3G22290	AT3G21215	AT5G01450
AT2G27660	AT3G22370	AT3G21530	AT5G01460
AT2G27690	AT3G22380	AT3G21540	AT5G01560
AT2G27770	AT3G22440	AT3G21640	AT5G01720
AT2G27820	AT3G22550	AT3G21650	AT5G01770
AT2G27830	AT3G22810	AT3G21660	AT5G01820
AT2G27860	AT3G22942	AT3G21700	AT5G01990
AT2G28110	AT3G23470	AT3G21720	AT5G02310
AT2G28120	AT3G23690	AT3G21865	AT5G02430
AT2G28130	AT3G23810	AT3G22142	AT5G02590
AT2G28200	AT3G23820	AT3G22220	AT5G02830
AT2G28350	AT3G23920	AT3G22470	AT5G02840
AT2G28380	AT3G24503	AT3G22740	AT5G03040
AT2G28550	AT3G24550	AT3G22790	AT5G03070
AT2G28570	AT3G24840	AT3G22830	AT5G03080
AT2G28720	AT3G25070	AT3G22880	AT5G03100
AT2G28840	AT3G25590	AT3G23090	AT5G03140
AT2G28890	AT3G25610	AT3G23160	AT5G03230
AT2G28950	AT3G26000	AT3G23270	AT5G03290
AT2G29065	AT3G26030	AT3G23330	AT5G03370
AT2G29110	AT3G26230	AT3G23410	AT5G03406
AT2G29120	AT3G26290	AT3G23620	AT5G03555
AT2G29390	AT3G26440	AT3G23800	AT5G04050
AT2G29400	AT3G26450	AT3G23940	AT5G04360
AT2G29500	AT3G26500	AT3G23990	AT5G04660
AT2G29510	AT3G26510	AT3G24160	AT5G04670
AT2G29660	AT3G26600	AT3G24180	AT5G04980
AT2G29670	AT3G26670	AT3G24420	AT5G05490
AT2G29970	AT3G26680	AT3G24495	AT5G05600
AT2G29980	AT3G26700	AT3G24929	AT5G05690
AT2G30010	AT3G26744	AT3G25150	AT5G05740
AT2G30020	AT3G26810	AT3G25220	AT5G05750
AT2G30040	AT3G26910	AT3G25585	AT5G05850
AT2G30070	AT3G26932	AT3G25620	AT5G05990
AT2G30230	AT3G26980	AT3G25860	AT5G06000
AT2G30250	AT3G27090	AT3G26090	AT5G06670
AT2G30260	AT3G27170	AT3G26400	AT5G06680
AT2G30360	AT3G27210	AT3G26420	AT5G06860
AT2G30440	AT3G27390	AT3G26430	AT5G07320
AT2G30490	AT3G27540	AT3G26590	AT5G07740
AT2G30500	AT3G27560	AT3G26720	AT5G07760
AT2G30505	AT3G28050	AT3G26750	AT5G08415
AT2G30520	AT3G28180	AT3G27430	AT5G08420
AT2G30740	AT3G28450	AT3G27470	AT5G09460
AT2G30870	AT3G28690	AT3G27580	AT5G09620
AT2G30930	AT3G28850	AT3G27610	AT5G09840
AT2G30970	AT3G28910	AT3G27940	AT5G09870
AT2G30980	AT3G29030	AT3G28130	AT5G10560
AT2G30990	AT3G29200	AT3G28220	AT5G10600
AT2G31005	AT3G30380	AT3G28370	AT5G10605
AT2G31010	AT3G30775	AT3G28550	AT5G10610
AT2G31070	AT3G44400	AT3G28830	AT5G10700
AT2G31090	AT3G44610	AT3G29130	AT5G10710
AT2G31230	AT3G45010	AT3G29170	AT5G10780
AT2G31240	AT3G45100	AT3G29180	AT5G10930
AT2G31250	AT3G45260	AT3G29230	AT5G11000
AT2G31360	AT3G45640	AT3G29310	AT5G11090
AT2G31390	AT3G45650	AT3G29770	AT5G11380
AT2G31560	AT3G46290	AT3G30230	AT5G11420
AT2G31570	AT3G46510	AT3G30290	AT5G11580
AT2G31580	AT3G46530	AT3G31900	AT5G11850
AT2G31730	AT3G46540	AT3G32940	AT5G12190
AT2G31800	AT3G46600	AT3G42060	AT5G12220
AT2G31810	AT3G46640	AT3G42170	AT5G12840
AT2G31820	AT3G47250	AT3G42950	AT5G13140
AT2G31880	AT3G47340	AT3G43190	AT5G13230
AT2G31955	AT3G47390	AT3G43210	AT5G13310
AT2G32030	AT3G47490	AT3G43270	AT5G13360
AT2G32100	AT3G47550	AT3G43300	AT5G13440
AT2G32150	AT3G47600	AT3G43670	AT5G13770
AT2G32190	AT3G47620	AT3G43920	AT5G14430
AT2G32200	AT3G47640	AT3G44280	AT5G14900
AT2G32210	AT3G47800	AT3G44480	AT5G14910
AT2G32240	AT3G47820	AT3G44630	AT5G14950
AT2G32510	AT3G47960	AT3G44730	AT5G15500
AT2G32560	AT3G48060	AT3G44830	AT5G15570
AT2G32690	AT3G48090	AT3G44930	AT5G15860
AT2G33060	AT3G48100	AT3G45140	AT5G15870
AT2G33090	AT3G48360	AT3G45300	AT5G16130
AT2G33110	AT3G48430	AT3G45410	AT5G16370
AT2G33120	AT3G48440	AT3G45560	AT5G16400
AT2G33170	AT3G48530	AT3G45620	AT5G16590
AT2G33180	AT3G48610	AT3G45860	AT5G17290
AT2G33310	AT3G48990	AT3G46200	AT5G17490
AT2G33480	AT3G49120	AT3G46220	AT5G17690
AT2G33585	AT3G49210	AT3G46350	AT5G17880
AT2G33590	AT3G49220	AT3G46400	AT5G18060
AT2G33685	AT3G49530	AT3G46450	AT5G18180
AT2G33700	AT3G49790	AT3G46490	AT5G18190
AT2G33710	AT3G49900	AT3G47000	AT5G18280
AT2G33770	AT3G49970	AT3G47060	AT5G18520
AT2G34150	AT3G50650	AT3G47360	AT5G18760
AT2G34220	AT3G50660	AT3G47570	AT5G18770
AT2G34510	AT3G50700	AT3G47680	AT5G19100
AT2G34600	AT3G50780	AT3G47690	AT5G19120
AT2G34650	AT3G50790	AT3G47790	AT5G19280
AT2G34660	AT3G50840	AT3G47950	AT5G19855
AT2G34710	AT3G50860	AT3G48000	AT5G20200
AT2G34770	AT3G51140	AT3G48030	AT5G20250
AT2G35000	AT3G51180	AT3G48070	AT5G20340
AT2G35290	AT3G51550	AT3G48420	AT5G20680
AT2G35360	AT3G51670	AT3G48500	AT5G20885
AT2G35470	AT3G51950	AT3G48710	AT5G21105
AT2G35710	AT3G52340	AT3G48830	AT5G21170
AT2G35720	AT3G52370	AT3G48950	AT5G21222
AT2G35730	AT3G52500	AT3G49060	AT5G22770
AT2G35733	AT3G52700	AT3G49160	AT5G23110
AT2G35736	AT3G52720	AT3G49370	AT5G23310
AT2G35760	AT3G52870	AT3G49500	AT5G23320
AT2G35860	AT3G52930	AT3G49630	AT5G23530
AT2G35880	AT3G53130	AT3G49680	AT5G24320
AT2G35910	AT3G53190	AT3G49740	AT5G25490
AT2G35930	AT3G53380	AT3G49850	AT5G26600
AT2G35935	AT3G53540	AT3G50110	AT5G26790
AT2G35940	AT3G53670	AT3G50530	AT5G26960
AT2G35950	AT3G53720	AT3G51050	AT5G37710
AT2G36050	AT3G54000	AT3G51120	AT5G37715
AT2G36080	AT3G54140	AT3G51320	AT5G38210
AT2G36220	AT3G54320	AT3G51540	AT5G39170
AT2G36230	AT3G54360	AT3G51740	AT5G40250
AT2G36270	AT3G54400	AT3G51770	AT5G40720
AT2G36320	AT3G54420	AT3G51800	AT5G40740
AT2G36380	AT3G54790	AT3G51840	AT5G41070
AT2G36400	AT3G54810	AT3G52050	AT5G41071
AT2G36410	AT3G54830	AT3G52100	AT5G41670
AT2G36420	AT3G54910	AT3G52110	AT5G41920
AT2G36430	AT3G54920	AT3G52210	AT5G42050
AT2G36470	AT3G54950	AT3G52240	AT5G42080
AT2G36540	AT3G54990	AT3G52260	AT5G42100
AT2G36670	AT3G55050	AT3G52280	AT5G43190
AT2G36770	AT3G55430	AT3G52390	AT5G43760
AT2G36790	AT3G55450	AT3G52430	AT5G43870
AT2G36880	AT3G55470	AT3G52490	AT5G44030
AT2G36890	AT3G55830	AT3G52610	AT5G44290
AT2G37110	AT3G55880	AT3G52660	AT5G44785
AT2G37210	AT3G55960	AT3G52890	AT5G44860
AT2G37330	AT3G55980	AT3G52920	AT5G46230
AT2G37430	AT3G56000	AT3G53390	AT5G46760
AT2G37540	AT3G56050	AT3G53510	AT5G47050
AT2G37570	AT3G56130	AT3G53520	AT5G47170
AT2G37640	AT3G56200	AT3G53620	AT5G47820
AT2G37670	AT3G56850	AT3G53630	AT5G48320
AT2G37940	AT3G57330	AT3G53710	AT5G48380
AT2G37980	AT3G57400	AT3G53780	AT5G48560
AT2G38090	AT3G57420	AT3G53880	AT5G48770
AT2G38120	AT3G57530	AT3G53930	AT5G49270
AT2G38170	AT3G57550	AT3G54110	AT5G49440
AT2G38250	AT3G57800	AT3G54150	AT5G49540
AT2G38290	AT3G57880	AT3G54230	AT5G49550
AT2G38310	AT3G58040	AT3G54350	AT5G49650
AT2G38400	AT3G58120	AT3G54480	AT5G49830
AT2G38470	AT3G58490	AT3G54500	AT5G49840
AT2G38490	AT3G58630	AT3G54700	AT5G50230
AT2G38640	AT3G58790	AT3G54710	AT5G50240
AT2G39010	AT3G59060	AT3G54750	AT5G50380
AT2G39130	AT3G59080	AT3G54820	AT5G51200
AT2G39200	AT3G59110	AT3G54960	AT5G51220
AT2G39220	AT3G59280	AT3G55080	AT5G51300
AT2G39360	AT3G59300	AT3G55640	AT5G51380
AT2G39400	AT3G59350	AT3G55850	AT5G51770
AT2G39420	AT3G59660	AT3G56060	AT5G51910
AT2G39518	AT3G59690	AT3G56210	AT5G51915
AT2G39520	AT3G59700	AT3G56580	AT5G52170
AT2G39570	AT3G60030	AT3G56590	AT5G52420
AT2G39660	AT3G60110	AT3G56660	AT5G52440
AT2G39705	AT3G60130	AT3G56700	AT5G52510
AT2G39865	AT3G60260	AT3G56920	AT5G52530
AT2G39870	AT3G60320	AT3G57020	AT5G53320
AT2G39930	AT3G61150	AT3G57170	AT5G53350
AT2G39950	AT3G61310	AT3G57190	AT5G53400
AT2G39990	AT3G61320	AT3G57230	AT5G53570
AT2G40000	AT3G61490	AT3G57430	AT5G54380
AT2G40080	AT3G61750	AT3G57570	AT5G54650
AT2G40090	AT3G61880	AT3G57790	AT5G54770
AT2G40095	AT3G62090	AT3G57940	AT5G54800
AT2G40140	AT3G62150	AT3G57980	AT5G54960
AT2G40230	AT3G62200	AT3G58110	AT5G54970
AT2G40270	AT3G62220	AT3G58420	AT5G55480
AT2G40320	AT3G62260	AT3G58610	AT5G55500
AT2G40330	AT3G62270	AT3G58670	AT5G55730
AT2G40460	AT3G62590	AT3G59200	AT5G55790
AT2G40930	AT3G62710	AT3G59710	AT5G55910
AT2G40935	AT3G62830	AT3G59790	AT5G55960
AT2G40950	AT3G62980	AT3G59920	AT5G56040
AT2G41010	AT3G63010	AT3G60120	AT5G56310
AT2G41170	AT3G63240	AT3G60190	AT5G57140
AT2G41180	AT3G63260	AT3G60286	AT5G57220
AT2G41330	AT3G63340	AT3G60410	AT5G57360
AT2G41340	AT4G00430	AT3G60590	AT5G57550
AT2G41342	AT4G00440	AT3G60600	AT5G57750
AT2G41350	AT4G00570	AT3G60660	AT5G57760
AT2G41410	AT4G00700	AT3G60740	AT5G57890
AT2G41420	AT4G00710	AT3G60920	AT5G57900
AT2G41430	AT4G00720	AT3G60961	AT5G57990
AT2G41560	AT4G00730	AT3G60970	AT5G58070
AT2G41640	AT4G00820	AT3G61035	AT5G58120
AT2G41870	AT4G00910	AT3G61290	AT5G58160
AT2G41890	AT4G00970	AT3G61300	AT5G58270
AT2G41900	AT4G01010	AT3G61380	AT5G58430
AT2G41940	AT4G01090	AT3G61415	AT5G58440
AT2G41980	AT4G01120	AT3G61420	AT5G58450
AT2G41990	AT4G01330	AT3G61670	AT5G58540
AT2G42280	AT4G01480	AT3G61690	AT5G59220
AT2G42350	AT4G01550	AT3G61700	AT5G59450
AT2G42450	AT4G01610	AT3G61710	AT5G59730
AT2G42620	AT4G01720	AT3G61960	AT5G59830
AT2G42760	AT4G01840	AT3G62120	AT5G60050
AT2G42800	AT4G01870	AT3G62130	AT5G60250
AT2G42870	AT4G02050	AT3G62500	AT5G60410
AT2G42880	AT4G02060	AT3G62750	AT5G60850
AT2G43010	AT4G02075	AT3G63400	AT5G61220
AT2G43020	AT4G02130	AT3G63440	AT5G61230
AT2G43060	AT4G02195	AT3G63460	AT5G61480
AT2G43140	AT4G02340	AT4G00230	AT5G61570
AT2G43160	AT4G02350	AT4G00330	AT5G61600
AT2G43290	AT4G02540	AT4G00540	AT5G61670
AT2G43500	AT4G02600	AT4G00580	AT5G61770
AT2G43540	AT4G02620	AT4G00650	AT5G62200
AT2G43680	AT4G03110	AT4G00660	AT5G62680
AT2G43750	AT4G03115	AT4G00690	AT5G62760
AT2G43760	AT4G03390	AT4G00800	AT5G63000
AT2G43910	AT4G03400	AT4G00960	AT5G63010
AT2G44080	AT4G03410	AT4G01000	AT5G63100
AT2G44230	AT4G03420	AT4G01290	AT5G63120
AT2G44270	AT4G03550	AT4G01340	AT5G63320
AT2G44490	AT4G03560	AT4G01370	AT5G63340
AT2G44500	AT4G04340	AT4G01430	AT5G63420
AT2G44600	AT4G04920	AT4G01460	AT5G63470
AT2G44670	AT4G05150	AT4G01650	AT5G63480
AT2G44680	AT4G05320	AT4G01730	AT5G63490
AT2G44740	AT4G08850	AT4G01740	AT5G63500
AT2G44940	AT4G11280	AT4G01883	AT5G63510
AT2G45070	AT4G11330	AT4G01920	AT5G63790
AT2G45080	AT4G11450	AT4G02100	AT5G63950
AT2G45120	AT4G11660	AT4G02120	AT5G63960
AT2G45140	AT4G11670	AT4G02180	AT5G64070
AT2G45160	AT4G11800	AT4G02410	AT5G64170
AT2G45180	AT4G11850	AT4G02420	AT5G64270
AT2G45300	AT4G11860	AT4G02460	AT5G64290
AT2G45310	AT4G12040	AT4G02680	AT5G64420
AT2G45440	AT4G12070	AT4G02690	AT5G64520
AT2G45520	AT4G12080	AT4G02715	AT5G64570
AT2G45530	AT4G12230	AT4G02750	AT5G64860
AT2G45580	AT4G12300	AT4G02940	AT5G65390
AT2G45590	AT4G12310	AT4G02990	AT5G65700
AT2G45660	AT4G12420	AT4G03090	AT5G65710
AT2G45670	AT4G12790	AT4G03100	AT5G65830
AT2G45680	AT4G13020	AT4G03205	AT5G65920
AT2G45730	AT4G13340	AT4G03340	AT5G65930
AT2G45740	AT4G13350	AT4G03415	AT5G66005
AT2G45800	AT4G13710	AT4G03440	AT5G66050
AT2G45810	AT4G13820	AT4G03450	AT5G66120
AT2G45820	AT4G14365	AT4G03480	AT5G66130
AT2G45890	AT4G14370	AT4G03820	AT5G66310
AT2G45970	AT4G14400	AT4G04190	AT5G66410
AT2G46000	AT4G14420	AT4G04320	AT5G66470
AT2G46020	AT4G14500	AT4G04450	AT5G66520
AT2G46150	AT4G14740	AT4G04470	AT5G66530
AT2G46160	AT4G14746	AT4G04620	AT5G66560
AT2G46170	AT4G14990	AT4G05060	AT5G66680
AT2G46220	AT4G15080	AT4G05130	AT5G66750
AT2G46250	AT4G15233	AT4G05420	AT5G66770
AT2G46260	AT4G15430	AT4G07350	AT5G66960
AT2G46270	AT4G15530	AT4G07410	AT5G67150
AT2G46310	AT4G15920	AT4G08040	AT5G67250
AT2G46320	AT4G16250	AT4G08160	AT5G67280
AT2G46330	AT4G16380	AT4G08290	AT5G67350
AT2G46370	AT4G16400	AT4G08410	AT5G67360
AT2G46400	AT4G16490	AT4G08450	AT5G67370
AT2G46430	AT4G16760	AT4G08510	AT5G67380
AT2G46450	AT4G16990	AT4G08550	AT5G67385
AT2G46500	AT4G17230	AT4G08580	AT5G67420
AT2G46510	AT4G17615	AT4G08630
AT2G46520	AT4G17640	AT4G08760
AT2G46610	AT4G17720	AT4G08810
AT2G46620	AT4G17900	AT4G08900
AT2G46660	AT4G17950	AT4G09010
AT2G46710	AT4G18010	AT4G09012
AT2G46735	AT4G18020	AT4G09020
AT2G46780	AT4G18030	AT4G09080
AT2G46810	AT4G18197	AT4G09310
AT2G46940	AT4G18210	AT4G09340
AT2G47000	AT4G18290	AT4G09580
AT2G47060	AT4G18520	AT4G09730
AT2G47210	AT4G18530	AT4G10400
AT2G47440	AT4G18570	AT4G10430
AT2G47485	AT4G18670	AT4G10530
AT2G47490	AT4G18710	AT4G11170
AT2G47650	AT4G18820	AT4G11270
AT2G47730	AT4G18830	AT4G11350
AT2G47760	AT4G18840	AT4G11460
AT2G47770	AT4G18880	AT4G11480
AT2G47800	AT4G18890	AT4G11560
AT2G47820	AT4G18950	AT4G11610
AT2G48000	AT4G19110	AT4G11730
AT2G48010	AT4G19160	AT4G11780
AT2G48030	AT4G19200	AT4G11900
AT3G01280	AT4G19230	AT4G11960
AT3G01290	AT4G19960	AT4G12050
AT3G01300	AT4G20170	AT4G12430
AT3G01380	AT4G20250	AT4G12570
AT3G01470	AT4G20260	AT4G12680
AT3G01475	AT4G20300	AT4G12850
AT3G01500	AT4G20320	AT4G13010
AT3G01600	AT4G20460	AT4G13150
AT3G01690	AT4G20830	AT4G13360
AT3G01720	AT4G20880	AT4G13460
AT3G01800	AT4G21215	AT4G13510
AT3G01810	AT4G21410	AT4G13530
AT3G01820	AT4G21680	AT4G13610
AT3G01830	AT4G21750	AT4G13640
AT3G02130	AT4G21790	AT4G13780
AT3G02140	AT4G21880	AT4G13992
AT3G02150	AT4G21910	AT4G14070
AT3G02170	AT4G21960	AT4G14103
AT3G02420	AT4G22010	AT4G14170
AT3G02430	AT4G22270	AT4G14240
AT3G02550	AT4G22540	AT4G14342
AT3G02580	AT4G22590	AT4G14350
AT3G02645	AT4G22730	AT4G14520
AT3G02660	AT4G22770	AT4G14570
AT3G02750	AT4G22780	AT4G14680
AT3G02780	AT4G22840	AT4G14790
AT3G02800	AT4G22850	AT4G14900
AT3G02840	AT4G22970	AT4G15240
AT3G02880	AT4G23010	AT4G15940
AT3G02910	AT4G23060	AT4G16110
AT3G03010	AT4G23130	AT4G16620
AT3G03020	AT4G23180	AT4G16660
AT3G03050	AT4G23190	AT4G16730
AT3G03440	AT4G23200	AT4G16740
AT3G03510	AT4G23210	AT4G16830
AT3G03520	AT4G23220	AT4G16890
AT3G03680	AT4G23230	AT4G16960
AT3G03870	AT4G23260	AT4G17090
AT3G03990	AT4G23270	AT4G17250
AT3G04010	AT4G23420	AT4G17620
AT3G04020	AT4G23430	AT4G17695
AT3G04110	AT4G23490	AT4G17770
AT3G04120	AT4G23630	AT4G17970
AT3G04140	AT4G23650	AT4G18130
AT3G04210	AT4G23660	AT4G18230
AT3G04290	AT4G23730	AT4G18596
AT3G04670	AT4G23820	AT4G18790
AT3G04730	AT4G23920	AT4G18910
AT3G04760	AT4G24020	AT4G19003
AT3G04820	AT4G24100	AT4G19090
AT3G04830	AT4G24150	AT4G19210
AT3G04910	AT4G24240	AT4G19260
AT3G05140	AT4G24400	AT4G19520
AT3G05160	AT4G24780	AT4G19860
AT3G05165	AT4G24970	AT4G19880
AT3G05200	AT4G24972	AT4G20010
AT3G05210	AT4G25030	AT4G20050
AT3G05220	AT4G25090	AT4G20370
AT3G05320	AT4G25170	AT4G20450
AT3G05350	AT4G25320	AT4G20850
AT3G05360	AT4G25350	AT4G20960
AT3G05490	AT4G25390	AT4G20980
AT3G05580	AT4G25620	AT4G21060
AT3G05630	AT4G25800	AT4G21130
AT3G05650	AT4G25835	AT4G21180
AT3G05660	AT4G25940	AT4G21534
AT3G05690	AT4G26000	AT4G21700
AT3G05800	AT4G26070	AT4G22120
AT3G05937	AT4G26080	AT4G22740
AT3G06070	AT4G26100	AT4G23310
AT3G06080	AT4G26610	AT4G23330
AT3G06085	AT4G26690	AT4G23470
AT3G06130	AT4G26700	AT4G23740
AT3G06150	AT4G26830	AT4G23790
AT3G06160	AT4G27500	AT4G23840
AT3G06350	AT4G27730	AT4G24175
AT3G06435	AT4G27800	AT4G24260
AT3G06436	AT4G27870	AT4G24290
AT3G06500	AT4G27910	AT4G24450
AT3G06590	AT4G27970	AT4G24460
AT3G06740	AT4G28025	AT4G24800
AT3G06750	AT4G28080	AT4G24820
AT3G06760	AT4G28260	AT4G24840
AT3G06840	AT4G28280	AT4G24880
AT3G06890	AT4G28350	AT4G24890
AT3G07010	AT4G28390	AT4G24900
AT3G07210	AT4G28490	AT4G25000
AT3G07310	AT4G28630	AT4G25010
AT3G07320	AT4G28706	AT4G25100
AT3G07340	AT4G28760	AT4G25280
AT3G07350	AT4G29310	AT4G25700
AT3G07360	AT4G29700	AT4G26150
AT3G07390	AT4G29780	AT4G26190
AT3G07460	AT4G29930	AT4G26390
AT3G07470	AT4G29950	AT4G26410
AT3G07480	AT4G30060	AT4G26430
AT3G07560	AT4G30080	AT4G26630
AT3G07565	AT4G30090	AT4G26720
AT3G07570	AT4G30160	AT4G26800
AT3G07650	AT4G30190	AT4G26990
AT3G07760	AT4G30200	AT4G27050
AT3G07780	AT4G30210	AT4G27120
AT3G07790	AT4G30240	AT4G27340
AT3G08030	AT4G30340	AT4G27430
AT3G08580	AT4G30350	AT4G27640
AT3G08636	AT4G30470	AT4G27690
AT3G08640	AT4G30530	AT4G27710
AT3G08670	AT4G30610	AT4G27850
AT3G08680	AT4G30850	AT4G27980
AT3G08710	AT4G30960	AT4G28040
AT3G08720	AT4G31000	AT4G28130
AT3G08760	AT4G31550	AT4G28150
AT3G08880	AT4G32020	AT4G28400
AT3G09000	AT4G32030	AT4G28811
AT3G09010	AT4G32040	AT4G28820
AT3G09032	AT4G32300	AT4G28880
AT3G09230	AT4G32340	AT4G29450
AT3G09480	AT4G32410	AT4G29890
AT3G09490	AT4G32551	AT4G29910
AT3G09870	AT4G32920	AT4G29920
AT3G10030	AT4G32950	AT4G30140
AT3G10040	AT4G33000	AT4G30810
AT3G10130	AT4G33050	AT4G30860
AT3G10300	AT4G33080	AT4G30870
AT3G10520	AT4G33150	AT4G30970
AT3G10525	AT4G33210	AT4G31010
AT3G10527	AT4G33300	AT4G31100
AT3G10720	AT4G33430	AT4G31250
AT3G10750	AT4G33440	AT4G31290
AT3G10910	AT4G33905	AT4G31340
AT3G10930	AT4G33920	AT4G31354
AT3G10985	AT4G33990	AT4G31400
AT3G11200	AT4G34110	AT4G31580
AT3G11210	AT4G34120	AT4G31770
AT3G11280	AT4G34135	AT4G31800
AT3G11410	AT4G34150	AT4G31910
AT3G11420	AT4G34220	AT4G32130
AT3G11580	AT4G34270	AT4G32175
AT3G11600	AT4G34280	AT4G32190
AT3G11700	AT4G34310	AT4G32420
AT3G11780	AT4G34320	AT4G32670
AT3G11800	AT4G34390	AT4G32760
AT3G11820	AT4G34480	AT4G32940
AT3G11850	AT4G34740	AT4G33070
AT3G12020	AT4G34950	AT4G33180
AT3G12100	AT4G34980	AT4G33220
AT3G12110	AT4G35000	AT4G33470
AT3G12120	AT4G35080	AT4G33520
AT3G12400	AT4G35100	AT4G33540
AT3G12560	AT4G35110	AT4G33650
AT3G12610	AT4G35240	AT4G33770
AT3G12620	AT4G35310	AT4G33910
AT3G12630	AT4G35335	AT4G33945
AT3G12670	AT4G35380	AT4G33950
AT3G12700	AT4G35580	AT4G34000
AT3G12740	AT4G35600	AT4G34020
AT3G12833	AT4G35870	AT4G34030
AT3G12910	AT4G35985	AT4G34040
AT3G12920	AT4G36010	AT4G34138
AT3G13310	AT4G36030	AT4G34160
AT3G13380	AT4G36140	AT4G34880
AT3G13432	AT4G36150	AT4G34940
AT3G13480	AT4G36190	AT4G35290
AT3G13510	AT4G36195	AT4G35360
AT3G13520	AT4G36250	AT4G35500
AT3G13530	AT4G36380	AT4G35670
AT3G13540	AT4G36650	AT4G35830
AT3G13700	AT4G36720	AT4G35900
AT3G13710	AT4G36730	AT4G36080
AT3G13720	AT4G36780	AT4G36170
AT3G13750	AT4G36850	AT4G36350
AT3G13790	AT4G36860	AT4G36760
AT3G13800	AT4G36945	AT4G36790
AT3G13810	AT4G37100	AT4G37110
AT3G13950	AT4G37180	AT4G37170
AT3G14050	AT4G37235	AT4G37280
AT3G14067	AT4G37250	AT4G37340
AT3G14100	AT4G37320	AT4G37409
AT3G14200	AT4G37370	AT4G37650
AT3G14230	AT4G37480	AT4G37740
AT3G14310	AT4G37550	AT4G37760
AT3G14440	AT4G37590	AT4G37820
AT3G14840	AT4G37640	AT4G37910
AT3G14870	AT4G37870	AT4G38170
AT3G15060	AT4G37890	AT4G38350
AT3G15095	AT4G38050	AT4G38390
AT3G15210	AT4G38130	AT4G38530
AT3G15470	AT4G38180	AT4G38650
AT3G15500	AT4G38420	AT4G38780
AT3G15530	AT4G38430	AT4G38890
AT3G15540	AT4G38470	AT4G38950
AT3G15620	AT4G38550	AT4G39180
AT3G15630	AT4G38730	AT4G39650
AT3G15635	AT4G38760	AT4G39870
AT3G15720	AT4G38900	AT4G39960
AT3G15760	AT4G38960	AT5G01220
AT3G15770	AT4G39010	AT5G01360
AT3G15810	AT4G39030	AT5G01370
AT3G15820	AT4G39070	AT5G01520
AT3G15880	AT4G39080	AT5G01550
AT3G16020	AT4G39090	AT5G01600
AT3G16030	AT4G39100	AT5G01620
AT3G16050	AT4G39270	AT5G02260
AT3G16240	AT4G39350	AT5G02500
AT3G16370	AT4G39400	AT5G02540
AT3G16380	AT4G39530	AT5G02700
AT3G16500	AT4G39640	AT5G02790
AT3G16510	AT4G39800	AT5G02810
AT3G16520	AT4G39830	AT5G02830
AT3G16570	AT4G39840	AT5G02940
AT3G16720	AT4G39900	AT5G03070
AT3G16770	AT4G39980	AT5G03320
AT3G16800	AT4G40050	AT5G03435
AT3G16830	AT5G01040	AT5G03450
AT3G16857	AT5G01050	AT5G03650
AT3G17020	AT5G01100	AT5G03830
AT3G17030	AT5G01240	AT5G04050
AT3G17100	AT5G01540	AT5G04360
AT3G17120	AT5G01710	AT5G04440
AT3G17390	AT5G01720	AT5G04700
AT3G17400	AT5G01800	AT5G04970
AT3G17440	AT5G01810	AT5G05170
AT3G17510	AT5G01820	AT5G05180
AT3G17520	AT5G01830	AT5G05200
AT3G17609	AT5G01850	AT5G05310
AT3G17611	AT5G01950	AT5G05390
AT3G17640	AT5G01960	AT5G05400
AT3G17650	AT5G01990	AT5G05620
AT3G17700	AT5G02170	AT5G05630
AT3G17820	AT5G02230	AT5G05730
AT3G17860	AT5G02290	AT5G06120
AT3G18040	AT5G02400	AT5G06160
AT3G18050	AT5G02480	AT5G06220
AT3G18080	AT5G02600	AT5G06265
AT3G18490	AT5G02970	AT5G06290
AT3G18560	AT5G03040	AT5G06400
AT3G18690	AT5G03140	AT5G06680
AT3G18830	AT5G03280	AT5G06940
AT3G18915	AT5G03290	AT5G07120
AT3G18930	AT5G03330	AT5G07170
AT3G18990	AT5G03355	AT5G07180
AT3G19010	AT5G03380	AT5G07260
AT3G19030	AT5G03470	AT5G07300
AT3G19130	AT5G03520	AT5G07420
AT3G19150	AT5G03640	AT5G07630
AT3G19190	AT5G03670	AT5G07800
AT3G19380	AT5G03720	AT5G07910
AT3G19540	AT5G03730	AT5G07990
AT3G19553	AT5G03760	AT5G08020
AT3G19560	AT5G04020	AT5G08110
AT3G19580	AT5G04140	AT5G08250
AT3G19680	AT5G04410	AT5G08340
AT3G19720	AT5G04550	AT5G08390
AT3G19740	AT5G04560	AT5G08580
AT3G19840	AT5G04710	AT5G09260
AT3G19850	AT5G04720	AT5G09360
AT3G19930	AT5G04870	AT5G09420
AT3G19970	AT5G04930	AT5G09660
AT3G20310	AT5G05100	AT5G09720
AT3G20320	AT5G05140	AT5G09970
AT3G20340	AT5G05190	AT5G10020
AT3G20370	AT5G05600	AT5G10070
AT3G20510	AT5G05690	AT5G10250
AT3G20770	AT5G06300	AT5G10330
AT3G20830	AT5G06390	AT5G10470
AT3G21150	AT5G06530	AT5G10660
AT3G21270	AT5G06600	AT5G10730
AT3G21670	AT5G06700	AT5G10760
AT3G21690	AT5G06780	AT5G10940
AT3G22160	AT5G06980	AT5G11300
AT3G22190	AT5G07270	AT5G11380
AT3G22200	AT5G07350	AT5G11520
AT3G22290	AT5G07440	AT5G11540
AT3G22370	AT5G07770	AT5G11570
AT3G22380	AT5G07980	AT5G11580
AT3G22440	AT5G08450	AT5G11670
AT3G22550	AT5G08460	AT5G12100
AT3G22810	AT5G08520	AT5G12180
AT3G22942	AT5G08660	AT5G12350
AT3G23030	AT5G08780	AT5G12420
AT3G23170	AT5G09460	AT5G12480
AT3G23240	AT5G09620	AT5G12840
AT3G23250	AT5G09690	AT5G13000
AT3G23440	AT5G09810	AT5G13010
AT3G23470	AT5G09850	AT5G13050
AT3G23690	AT5G09870	AT5G13120
AT3G23810	AT5G10030	AT5G13130
AT3G23820	AT5G10150	AT5G13270
AT3G23880	AT5G10290	AT5G13280
AT3G23920	AT5G10320	AT5G13360
AT3G24050	AT5G10450	AT5G13430
AT3G24480	AT5G10690	AT5G13440
AT3G24503	AT5G10740	AT5G13680
AT3G24550	AT5G10745	AT5G13700
AT3G24840	AT5G11060	AT5G13750
AT3G25070	AT5G11530	AT5G13790
AT3G25590	AT5G11640	AT5G13890
AT3G25597	AT5G11650	AT5G14290
AT3G25600	AT5G11700	AT5G14600
AT3G25610	AT5G11730	AT5G14610
AT3G25717	AT5G11790	AT5G14760
AT3G25730	AT5G12170	AT5G14850
AT3G25780	AT5G12330	AT5G15140
AT3G25870	AT5G12860	AT5G15250
AT3G26000	AT5G12900	AT5G15400
AT3G26030	AT5G13100	AT5G15490
AT3G26125	AT5G13150	AT5G15530
AT3G26220	AT5G13160	AT5G15550
AT3G26230	AT5G13190	AT5G15810
AT3G26290	AT5G13220	AT5G16220
AT3G26440	AT5G13240	AT5G16260
AT3G26450	AT5G13330	AT5G16700
AT3G26500	AT5G13590	AT5G16715
AT3G26510	AT5G13710	AT5G17010
AT3G26512	AT5G13740	AT5G17060
AT3G26520	AT5G13800	AT5G17160
AT3G26580	AT5G14120	AT5G17170
AT3G26600	AT5G14310	AT5G17370
AT3G26670	AT5G14370	AT5G17430
AT3G26680	AT5G14440	AT5G17580
AT3G26700	AT5G14700	AT5G17790
AT3G26744	AT5G14930	AT5G17980
AT3G26810	AT5G15080	AT5G17990
AT3G26910	AT5G15340	AT5G18280
AT3G26932	AT5G16110	AT5G18640
AT3G26980	AT5G16120	AT5G18710
AT3G27090	AT5G16170	AT5G18740
AT3G27170	AT5G16240	AT5G18760
AT3G27210	AT5G16390	AT5G18960
AT3G27390	AT5G16560	AT5G19000
AT3G27540	AT5G16720	AT5G19210
AT3G27560	AT5G16830	AT5G19320
AT3G27880	AT5G16840	AT5G19370
AT3G28050	AT5G16970	AT5G19400
AT3G28180	AT5G17020	AT5G19550
AT3G28200	AT5G17330	AT5G19610
AT3G28310	AT5G17460	AT5G19760
AT3G28340	AT5G17760	AT5G19820
AT3G28450	AT5G17850	AT5G19840
AT3G28690	AT5G18130	AT5G20070
AT3G28850	AT5G18140	AT5G20140
AT3G28910	AT5G18170	AT5G20260
AT3G28920	AT5G18310	AT5G20300
AT3G28940	AT5G18480	AT5G20380
AT3G29000	AT5G18490	AT5G20490
AT3G29030	AT5G18590	AT5G20680
AT3G29034	AT5G18650	AT5G20840
AT3G29075	AT5G18860	AT5G20850
AT3G29200	AT5G19090	AT5G20920
AT3G29330	AT5G19130	AT5G21080
AT3G30380	AT5G19140	AT5G21222
AT3G30775	AT5G19150	AT5G21930
AT3G41762	AT5G19200	AT5G22030
AT3G44260	AT5G19450	AT5G22040
AT3G44400	AT5G19770	AT5G22260
AT3G44405	AT5G19930	AT5G22350
AT3G44610	AT5G20010	AT5G22510
AT3G44735	AT5G20020	AT5G22850
AT3G44800	AT5G20110	AT5G22910
AT3G44940	AT5G20190	AT5G23010
AT3G45010	AT5G20480	AT5G23400
AT3G45100	AT5G20610	AT5G23480
AT3G45230	AT5G21100	AT5G23575
AT3G45260	AT5G21105	AT5G23880
AT3G45640	AT5G21170	AT5G24010
AT3G45645	AT5G21482	AT5G24060
AT3G45650	AT5G22000	AT5G24100
AT3G45980	AT5G22050	AT5G24130
AT3G46030	AT5G22630	AT5G24240
AT3G46040	AT5G22690	AT5G24280
AT3G46110	AT5G22740	AT5G24318
AT3G46230	AT5G22920	AT5G24390
AT3G46290	AT5G22940	AT5G24970
AT3G46510	AT5G23270	AT5G25040
AT3G46530	AT5G23280	AT5G25050
AT3G46540	AT5G23430	AT5G25070
AT3G46550	AT5G23510	AT5G25100
AT3G46560	AT5G23610	AT5G25470
AT3G46600	AT5G23630	AT5G25757
AT3G46620	AT5G23850	AT5G25790
AT3G46630	AT5G23860	AT5G25800
AT3G46640	AT5G24030	AT5G25820
AT3G46845	AT5G24210	AT5G26010
AT3G47250	AT5G24230	AT5G26090
AT3G47295	AT5G24270	AT5G26320
AT3G47340	AT5G24290	AT5G26670
AT3G47390	AT5G24530	AT5G26680
AT3G47490	AT5G24590	AT5G26751
AT3G47550	AT5G24710	AT5G26760
AT3G47600	AT5G25280	AT5G27000
AT3G47620	AT5G25440	AT5G27240
AT3G47640	AT5G25460	AT5G27395
AT3G47800	AT5G25510	AT5G27450
AT3G47820	AT5G25520	AT5G27600
AT3G47830	AT5G25910	AT5G27680
AT3G47960	AT5G26340	AT5G27710
AT3G48060	AT5G26770	AT5G28030
AT3G48090	AT5G26910	AT5G28050
AT3G48100	AT5G26920	AT5G28380
AT3G48240	AT5G26940	AT5G28460
AT3G48350	AT5G27030	AT5G28470
AT3G48360	AT5G27150	AT5G28530
AT3G48430	AT5G27320	AT5G28540
AT3G48440	AT5G27350	AT5G28740
AT3G48520	AT5G27730	AT5G35380
AT3G48530	AT5G27840	AT5G35400
AT3G48610	AT5G28290	AT5G35560
AT3G48990	AT5G33290	AT5G35590
AT3G49115	AT5G35200	AT5G35926
AT3G49120	AT5G35735	AT5G35970
AT3G49210	AT5G36220	AT5G36680
AT3G49220	AT5G37020	AT5G36940
AT3G49530	AT5G37600	AT5G37010
AT3G49790	AT5G37770	AT5G37475
AT3G49900	AT5G38210	AT5G37590
AT3G49940	AT5G38710	AT5G38200
AT3G49970	AT5G39000	AT5G38250
AT3G50260	AT5G39020	AT5G38460
AT3G50340	AT5G39050	AT5G38550
AT3G50410	AT5G39320	AT5G38560
AT3G50470	AT5G39380	AT5G38720
AT3G50480	AT5G39570	AT5G38820
AT3G50650	AT5G39785	AT5G38850
AT3G50660	AT5G40340	AT5G38860
AT3G50700	AT5G40390	AT5G39030
AT3G50760	AT5G40720	AT5G39250
AT3G50780	AT5G40850	AT5G39960
AT3G50790	AT5G40890	AT5G40210
AT3G50800	AT5G41040	AT5G40240
AT3G50830	AT5G41080	AT5G40290
AT3G50840	AT5G41100	AT5G40310
AT3G50850	AT5G41410	AT5G40380
AT3G50860	AT5G41460	AT5G40640
AT3G51080	AT5G41550	AT5G40660
AT3G51140	AT5G41670	AT5G40740
AT3G51180	AT5G41730	AT5G40870
AT3G51440	AT5G41740	AT5G41120
AT3G51450	AT5G41780	AT5G41180
AT3G51550	AT5G41790	AT5G41240
AT3G51660	AT5G41820	AT5G41260
AT3G51670	AT5G42050	AT5G41315
AT3G51910	AT5G42100	AT5G41360
AT3G51920	AT5G42650	AT5G41540
AT3G51950	AT5G42990	AT5G41580
AT3G51960	AT5G43020	AT5G41760
AT3G51970	AT5G43060	AT5G42020
AT3G52060	AT5G43270	AT5G42230
AT3G52340	AT5G43310	AT5G42630
AT3G52360	AT5G43760	AT5G42720
AT3G52370	AT5G43880	AT5G42880
AT3G52400	AT5G43950	AT5G43080
AT3G52450	AT5G44020	AT5G43120
AT3G52470	AT5G44050	AT5G43300
AT3G52480	AT5G44070	AT5G43350
AT3G52500	AT5G44190	AT5G43590
AT3G52700	AT5G44290	AT5G43630
AT3G52710	AT5G44572	AT5G43710
AT3G52720	AT5G44700	AT5G43720
AT3G52800	AT5G44790	AT5G43745
AT3G52870	AT5G45110	AT5G43870
AT3G52930	AT5G45130	AT5G44100
AT3G53130	AT5G45340	AT5G44180
AT3G53190	AT5G45430	AT5G44230
AT3G53380	AT5G45490	AT5G44630
AT3G53540	AT5G45670	AT5G44670
AT3G53670	AT5G45720	AT5G44780
AT3G53720	AT5G46110	AT5G44785
AT3G53990	AT5G46170	AT5G44800
AT3G54000	AT5G46240	AT5G45290
AT3G54140	AT5G46330	AT5G45350
AT3G54200	AT5G46490	AT5G45410
AT3G54320	AT5G46710	AT5G45480
AT3G54360	AT5G46760	AT5G45500
AT3G54363	AT5G46910	AT5G45560
AT3G54400	AT5G47050	AT5G45610
AT3G54420	AT5G47060	AT5G45650
AT3G54430	AT5G47100	AT5G45730
AT3G54790	AT5G47180	AT5G45760
AT3G54810	AT5G47250	AT5G45780
AT3G54830	AT5G47540	AT5G45910
AT3G54910	AT5G47560	AT5G45950
AT3G54920	AT5G47730	AT5G45960
AT3G54950	AT5G47910	AT5G45970
AT3G54990	AT5G47970	AT5G46000
AT3G55050	AT5G48380	AT5G46050
AT3G55240	AT5G48450	AT5G46180
AT3G55430	AT5G48560	AT5G46390
AT3G55450	AT5G48610	AT5G46460
AT3G55470	AT5G49360	AT5G46510
AT3G55830	AT5G49520	AT5G46750
AT3G55880	AT5G49665	AT5G47120
AT3G55960	AT5G49760	AT5G47130
AT3G55980	AT5G49900	AT5G47260
AT3G56000	AT5G49910	AT5G47280
AT3G56050	AT5G50000	AT5G47400
AT3G56130	AT5G50900	AT5G47420
AT3G56200	AT5G51070	AT5G47440
AT3G56360	AT5G51330	AT5G47650
AT3G56400	AT5G51460	AT5G47660
AT3G56710	AT5G51540	AT5G47690
AT3G56800	AT5G51560	AT5G47750
AT3G56850	AT5G51670	AT5G48020
AT3G56880	AT5G52060	AT5G48040
AT3G57070	AT5G52120	AT5G48100
AT3G57330	AT5G52170	AT5G48120
AT3G57400	AT5G52310	AT5G48570
AT3G57420	AT5G52430	AT5G48620
AT3G57450	AT5G52510	AT5G48640
AT3G57530	AT5G52882	AT5G48650
AT3G57550	AT5G53130	AT5G48820
AT3G57640	AT5G53160	AT5G48910
AT3G57800	AT5G53220	AT5G49310
AT3G57880	AT5G53280	AT5G49390
AT3G58040	AT5G53400	AT5G49650
AT3G58120	AT5G53460	AT5G49730
AT3G58490	AT5G53480	AT5G49740
AT3G58630	AT5G53550	AT5G49770
AT3G58790	AT5G53570	AT5G49810
AT3G59060	AT5G53900	AT5G49870
AT3G59080	AT5G54050	AT5G49880
AT3G59110	AT5G54110	AT5G50300
AT3G59220	AT5G54160	AT5G50330
AT3G59280	AT5G54170	AT5G50350
AT3G59300	AT5G54250	AT5G50600
AT3G59350	AT5G54760	AT5G50630
AT3G59660	AT5G55040	AT5G50770
AT3G59690	AT5G55050	AT5G50780
AT3G59700	AT5G55120	AT5G50930
AT3G59880	AT5G55260	AT5G50950
AT3G59900	AT5G55530	AT5G51080
AT3G60030	AT5G55790	AT5G51130
AT3G60110	AT5G55860	AT5G51140
AT3G60130	AT5G55910	AT5G51270
AT3G60200	AT5G55920	AT5G51530
AT3G60220	AT5G56040	AT5G51570
AT3G60260	AT5G56160	AT5G51630
AT3G60320	AT5G56220	AT5G51750
AT3G60520	AT5G56240	AT5G51770
AT3G60530	AT5G56250	AT5G51840
AT3G60580	AT5G56260	AT5G52100
AT3G60690	AT5G56270	AT5G52200
AT3G60966	AT5G56340	AT5G52280
AT3G61150	AT5G56350	AT5G52290
AT3G61190	AT5G56490	AT5G52450
AT3G61310	AT5G56500	AT5G52530
AT3G61320	AT5G56740	AT5G52570
AT3G61450	AT5G57015	AT5G52710
AT3G61460	AT5G57050	AT5G52880
AT3G61490	AT5G57070	AT5G52920
AT3G61550	AT5G57150	AT5G53000
AT3G61580	AT5G57180	AT5G53010
AT3G61630	AT5G57480	AT5G53050
AT3G61640	AT5G57630	AT5G53210
AT3G61750	AT5G57690	AT5G53300
AT3G61880	AT5G57700	AT5G53320
AT3G61970	AT5G57710	AT5G53530
AT3G62090	AT5G57850	AT5G53770
AT3G62150	AT5G57940	AT5G53920
AT3G62200	AT5G58130	AT5G54200
AT3G62220	AT5G58140	AT5G54380
AT3G62230	AT5G58340	AT5G54480
AT3G62260	AT5G58350	AT5G54630
AT3G62270	AT5G58430	AT5G54750
AT3G62420	AT5G58550	AT5G54800
AT3G62590	AT5G58575	AT5G54960
AT3G62650	AT5G58670	AT5G55000
AT3G62690	AT5G58700	AT5G55100
AT3G62710	AT5G58720	AT5G55280
AT3G62720	AT5G58730	AT5G55470
AT3G62830	AT5G58760	AT5G55550
AT3G62980	AT5G58900	AT5G55565
AT3G63010	AT5G59050	AT5G55730
AT3G63240	AT5G59150	AT5G55810
AT3G63260	AT5G59220	AT5G56000
AT3G63340	AT5G59420	AT5G56210
AT3G63350	AT5G59550	AT5G56300
AT4G00300	AT5G59680	AT5G56580
AT4G00305	AT5G59730	AT5G56590
AT4G00430	AT5G59790	AT5G56630
AT4G00440	AT5G60270	AT5G56850
AT4G00570	AT5G60690	AT5G56950
AT4G00700	AT5G60710	AT5G56960
AT4G00710	AT5G61120	AT5G57030
AT4G00720	AT5G61210	AT5G57220
AT4G00730	AT5G61270	AT5G57350
AT4G00820	AT5G61520	AT5G57460
AT4G00905	AT5G61530	AT5G57580
AT4G00910	AT5G61540	AT5G58150
AT4G00970	AT5G61560	AT5G58290
AT4G01010	AT5G61570	AT5G58540
AT4G01090	AT5G61580	AT5G58600
AT4G01120	AT5G61900	AT5G58950
AT4G01250	AT5G61910	AT5G58980
AT4G01330	AT5G61960	AT5G59100
AT4G01400	AT5G62000	AT5G59290
AT4G01410	AT5G62070	AT5G59370
AT4G01480	AT5G62090	AT5G59650
AT4G01550	AT5G62390	AT5G59660
AT4G01610	AT5G62430	AT5G59750
AT4G01720	AT5G62460	AT5G60150
AT4G01840	AT5G62470	AT5G60390
AT4G01870	AT5G62560	AT5G60440
AT4G02050	AT5G62570	AT5G60450
AT4G02060	AT5G62610	AT5G60570
AT4G02075	AT5G62620	AT5G60730
AT4G02130	AT5G62720	AT5G61130
AT4G02195	AT5G62960	AT5G61450
AT4G02200	AT5G63120	AT5G61830
AT4G02340	AT5G63160	AT5G61970
AT4G02350	AT5G63180	AT5G61980
AT4G02380	AT5G63410	AT5G62165
AT4G02405	AT5G64070	AT5G62230
AT4G02540	AT5G64130	AT5G62240
AT4G02600	AT5G64410	AT5G62410
AT4G02620	AT5G64570	AT5G62600
AT4G02630	AT5G64630	AT5G62690
AT4G02890	AT5G64740	AT5G62740
AT4G03010	AT5G64750	AT5G62810
AT4G03110	AT5G64850	AT5G62880
AT4G03113	AT5G64860	AT5G63110
AT4G03115	AT5G65140	AT5G63280
AT4G03210	AT5G65160	AT5G63540
AT4G03390	AT5G65210	AT5G63570
AT4G03400	AT5G65280	AT5G63610
AT4G03410	AT5G65310	AT5G63680
AT4G03420	AT5G65430	AT5G63810
AT4G03550	AT5G65470	AT5G64370
AT4G03560	AT5G65620	AT5G64400
AT4G03635	AT5G65630	AT5G64460
AT4G04340	AT5G65683	AT5G64610
AT4G04920	AT5G65920	AT5G64813
AT4G05010	AT5G66055	AT5G64960
AT4G05050	AT5G66060	AT5G64980
AT4G05150	AT5G66080	AT5G65180
AT4G05320	AT5G66200	AT5G65260
AT4G08850	AT5G66270	AT5G65460
AT4G08950	AT5G66320	AT5G65510
AT4G09035	AT5G66560	AT5G65700
AT4G09460	AT5G66650	AT5G65740
AT4G09965	AT5G66675	AT5G65940
AT4G09970	AT5G66730	AT5G66050
AT4G10390	AT5G66760	AT5G66120
AT4G11140	AT5G66770	AT5G66150
AT4G11280	AT5G66790	AT5G66180
AT4G11300	AT5G66870	AT5G66290
AT4G11330	AT5G66900	AT5G66380
AT4G11450	AT5G66920	AT5G66530
AT4G11660	AT5G67170	AT5G66810
AT4G11670	AT5G67280	AT5G66950
AT4G11800	AT5G67370	AT5G67030
AT4G11850	AT5G67420	AT5G67100
AT4G11860	AT5G67440	AT5G67200
AT4G12040	AT5G67470	AT5G67270
AT4G12070
AT4G12080
AT4G12230
AT4G12300
AT4G12310
AT4G12420
AT4G12690
AT4G12730
AT4G12790
AT4G13020
AT4G13340
AT4G13350
AT4G13395
AT4G13710
AT4G13820
AT4G13830
AT4G14365
AT4G14370
AT4G14400
AT4G14420
AT4G14490
AT4G14500
AT4G14560
AT4G14620
AT4G14740
AT4G14746
AT4G14990
AT4G15080
AT4G15233
AT4G15250
AT4G15430
AT4G15530
AT4G15800
AT4G15920
AT4G16250
AT4G16260
AT4G16380
AT4G16400
AT4G16490
AT4G16500
AT4G16610
AT4G16640
AT4G16760
AT4G16780
AT4G16980
AT4G16983
AT4G16990
AT4G17230
AT4G17500
AT4G17615
AT4G17640
AT4G17670
AT4G17720
AT4G17730
AT4G17870
AT4G17900
AT4G17950
AT4G17980
AT4G18010
AT4G18020
AT4G18030
AT4G18170
AT4G18197
AT4G18205
AT4G18210
AT4G18290
AT4G18520
AT4G18530
AT4G18570
AT4G18670
AT4G18710
AT4G18800
AT4G18820
AT4G18830
AT4G18840
AT4G18880
AT4G18890
AT4G18950
AT4G19045
AT4G19110
AT4G19160
AT4G19200
AT4G19230
AT4G19460
AT4G19700
AT4G19960
AT4G20170
AT4G20250
AT4G20260
AT4G20290
AT4G20300
AT4G20320
AT4G20460
AT4G20470
[truncated: 1,007 more rows]
