# Supplementary material for: Accessible gene borders establish a core structural unit for chromatin architecture in Arabidopsis
Source: Nucleic Acids Res. 2023 Sep 1;51(19):10261–77. doi: 10.1093/nar/gkad710 (PMC10602878; doi:10.1093/nar/gkad710)
Supplement: gkad710_Supplemental_Files [file gkad710_supplemental_files.zip › Supplementary Table S5.xlsx]

## Sheet: Sheet1
Supplementary Table S5. Target and randomly selected nontarget genes of NDX and TCP1
NDX-target genes (n=810, ChIP-seq peaks within -500~TES)	NDX-target genes (>2kb, n=549, ChIP-seq peaks within -500~TES)	NDX nontarget genes (>2kb, n=549, randomly selected)	TCP1-target genes (n=5840, ChIP-seq peaks within -500~TES)	TCP1-target genes (>2kb, n=4025, ChIP-seq peaks within -500~TES)	TCP1 nontarget genes (>2kb, n=4025, randomly selected)
AT1G02220	AT1G02220	AT1G01700	Mp1g00130	Mp1g00270	Mp1g00070
AT1G02580	AT1G02580	AT1G02310	Mp1g00150	Mp1g00280	Mp1g00100
AT1G02670	AT1G02670	AT1G02610	Mp1g00200	Mp1g00290	Mp1g00110
AT1G02800	AT1G02800	AT1G02720	Mp1g00260	Mp1g00340	Mp1g00180
AT1G02990	AT1G02990	AT1G03620	Mp1g00270	Mp1g00360	Mp1g00190
AT1G03060	AT1G03060	AT1G04190	Mp1g00280	Mp1g00490	Mp1g00210
AT1G03260	AT1G03260	AT1G04810	Mp1g00290	Mp1g00510	Mp1g00220
AT1G04700	AT1G04700	AT1G05240	Mp1g00340	Mp1g00550	Mp1g00230
AT1G05820	AT1G05820	AT1G05570	Mp1g00360	Mp1g00580	Mp1g00250
AT1G06710	AT1G06710	AT1G05900	Mp1g00390	Mp1g00600	Mp1g00430
AT1G07120	AT1G07650	AT1G06960	Mp1g00490	Mp1g00620	Mp1g00440
AT1G07650	AT1G08260	AT1G08410	Mp1g00500	Mp1g00630	Mp1g00530
AT1G08260	AT1G08600	AT1G08465	Mp1g00510	Mp1g00640	Mp1g00650
AT1G08600	AT1G08730	AT1G08900	Mp1g00520	Mp1g00700	Mp1g00730
AT1G08730	AT1G09000	AT1G09040	Mp1g00550	Mp1g00760	Mp1g00850
AT1G09000	AT1G10040	AT1G09380	Mp1g00580	Mp1g00820	Mp1g00860
AT1G10040	AT1G10490	AT1G09430	Mp1g00590	Mp1g00880	Mp1g00930
AT1G10490	AT1G10980	AT1G09450	Mp1g00600	Mp1g00920	Mp1g00940
AT1G10980	AT1G12350	AT1G10050	Mp1g00610	Mp1g00990	Mp1g00950
AT1G11905	AT1G12700	AT1G10300	Mp1g00620	Mp1g01040	Mp1g00960
AT1G12350	AT1G13820	AT1G10540	Mp1g00630	Mp1g01120	Mp1g00970
AT1G12700	AT1G14250	AT1G10620	Mp1g00640	Mp1g01190	Mp1g00980
AT1G13520	AT1G14460	AT1G10840	Mp1g00675	Mp1g01210	Mp1g01010
AT1G13530	AT1G16330	AT1G11170	Mp1g00700	Mp1g01450	Mp1g01030
AT1G13820	AT1G17920	AT1G11190	Mp1g00760	Mp1g01480	Mp1g01140
AT1G13825	AT1G18160	AT1G11650	Mp1g00780	Mp1g01570	Mp1g01160
AT1G14250	AT1G19430	AT1G11750	Mp1g00790	Mp1g01680	Mp1g01180
AT1G14460	AT1G20060	AT1G12750	Mp1g00800	Mp1g01710	Mp1g01200
AT1G15590	AT1G20080	AT1G13210	Mp1g00820	Mp1g01750	Mp1g01250
AT1G15600	AT1G20460	AT1G13450	Mp1g00870	Mp1g01760	Mp1g01270
AT1G16225	AT1G20530	AT1G13790	Mp1g00880	Mp1g01770	Mp1g01300
AT1G16330	AT1G20760	AT1G14430	Mp1g00920	Mp1g01780	Mp1g01360
AT1G17920	AT1G20960	AT1G15215	Mp1g00990	Mp1g01860	Mp1g01370
AT1G18160	AT1G21630	AT1G15690	Mp1g01040	Mp1g01880	Mp1g01400
AT1G19430	AT1G21690	AT1G16180	Mp1g01110	Mp1g01920	Mp1g01410
AT1G20060	AT1G21810	AT1G16250	Mp1g01120	Mp1g02030	Mp1g01430
AT1G20080	AT1G23420	AT1G16380	Mp1g01190	Mp1g02040	Mp1g01440
AT1G20460	AT1G23900	AT1G16970	Mp1g01210	Mp1g02120	Mp1g01520
AT1G20530	AT1G23935	AT1G17000	Mp1g01330	Mp1g02140	Mp1g01530
AT1G20760	AT1G26700	AT1G17230	Mp1g01450	Mp1g02150	Mp1g01600
AT1G20960	AT1G27570	AT1G17400	Mp1g01460	Mp1g02260	Mp1g01610
AT1G21630	AT1G27660	AT1G18600	Mp1g01480	Mp1g02270	Mp1g01620
AT1G21690	AT1G27980	AT1G19100	Mp1g01500	Mp1g02280	Mp1g01650
AT1G21810	AT1G28470	AT1G19480	Mp1g01510	Mp1g02320	Mp1g01810
AT1G22670	AT1G29740	AT1G20150	Mp1g01570	Mp1g02340	Mp1g01820
AT1G23420	AT1G30080	AT1G21240	Mp1g01660	Mp1g02360	Mp1g01940
AT1G23900	AT1G30400	AT1G21850	Mp1g01680	Mp1g02370	Mp1g01980
AT1G23935	AT1G30440	AT1G22040	Mp1g01710	Mp1g02380	Mp1g02060
AT1G24851	AT1G30590	AT1G22280	Mp1g01740	Mp1g02560	Mp1g02070
AT1G25083	AT1G31360	AT1G23460	Mp1g01750	Mp1g02570	Mp1g02130
AT1G25180	AT1G31650	AT1G25450	Mp1g01760	Mp1g02610	Mp1g02180
AT1G26700	AT1G31810	AT1G25580	Mp1g01770	Mp1g02660	Mp1g02210
AT1G26740	AT1G32490	AT1G25682	Mp1g01780	Mp1g02680	Mp1g02220
AT1G27280	AT1G33230	AT1G26330	Mp1g01790	Mp1g02780	Mp1g02250
AT1G27570	AT1G34310	AT1G26360	Mp1g01860	Mp1g02790	Mp1g02290
AT1G27660	AT1G34360	AT1G28410	Mp1g01880	Mp1g02810	Mp1g02440
AT1G27970	AT1G34390	AT1G28710	Mp1g01920	Mp1g02840	Mp1g02580
AT1G27980	AT1G34460	AT1G30780	Mp1g02030	Mp1g02860	Mp1g02620
AT1G28470	AT1G35150	AT1G31190	Mp1g02040	Mp1g02880	Mp1g02700
AT1G29180	AT1G35190	AT1G31720	Mp1g02120	Mp1g02890	Mp1g02710
AT1G29490	AT1G35240	AT1G32380	Mp1g02140	Mp1g02900	Mp1g02720
AT1G29740	AT1G35470	AT1G33110	Mp1g02150	Mp1g02910	Mp1g02770
AT1G29870	AT1G35520	AT1G34050	Mp1g02160	Mp1g02970	Mp1g02820
AT1G30080	AT1G35530	AT1G34190	Mp1g02260	Mp1g02980	Mp1g02960
AT1G30400	AT1G35540	AT1G34220	Mp1g02270	Mp1g02990	Mp1g03000
AT1G30440	AT1G37020	AT1G43020	Mp1g02280	Mp1g03020	Mp1g03060
AT1G30590	AT1G38065	AT1G47370	Mp1g02300	Mp1g03140	Mp1g03120
AT1G31360	AT1G39060	AT1G48000	Mp1g02310	Mp1g03160	Mp1g03180
AT1G31650	AT1G40086	AT1G48670	Mp1g02320	Mp1g03190	Mp1g03220
AT1G31810	AT1G40129	AT1G49500	Mp1g02330	Mp1g03350	Mp1g03300
AT1G32490	AT1G40390	AT1G49760	Mp1g02340	Mp1g03360	Mp1g03310
AT1G32575	AT1G45229	AT1G50050	Mp1g02360	Mp1g03370	Mp1g03320
AT1G33230	AT1G47670	AT1G50310	Mp1g02370	Mp1g03380	Mp1g03400
AT1G33850	AT1G48140	AT1G50600	Mp1g02380	Mp1g03390	Mp1g03420
AT1G34310	AT1G48420	AT1G50670	Mp1g02560	Mp1g03450	Mp1g03560
AT1G34360	AT1G49100	AT1G51580	Mp1g02570	Mp1g03460	Mp1g03590
AT1G34390	AT1G49580	AT1G51860	Mp1g02610	Mp1g03480	Mp1g03640
AT1G34460	AT1G49980	AT1G52100	Mp1g02660	Mp1g03510	Mp1g03650
AT1G34792	AT1G50140	AT1G52155	Mp1g02680	Mp1g03540	Mp1g03660
AT1G34795	AT1G50190	AT1G52380	Mp1g02780	Mp1g03580	Mp1g03730
AT1G34810	AT1G50510	AT1G53340	Mp1g02790	Mp1g03620	Mp1g03740
AT1G34815	AT1G50610	AT1G53580	Mp1g02800	Mp1g03750	Mp1g03800
AT1G34825	AT1G50950	AT1G54110	Mp1g02810	Mp1g03780	Mp1g03810
AT1G34827	AT1G50960	AT1G55160	Mp1g02840	Mp1g03790	Mp1g03870
AT1G34830	AT1G50970	AT1G55420	Mp1g02850	Mp1g03840	Mp1g03910
AT1G34850	AT1G51110	AT1G56000	Mp1g02860	Mp1g03950	Mp1g04000
AT1G35150	AT1G51340	AT1G56050	Mp1g02880	Mp1g03980	Mp1g04020
AT1G35190	AT1G51810	AT1G56450	Mp1g02890	Mp1g03990	Mp1g04050
AT1G35240	AT1G51820	AT1G60500	Mp1g02900	Mp1g04040	Mp1g04160
AT1G35375	AT1G51900	AT1G60670	Mp1g02910	Mp1g04090	Mp1g04250
AT1G35470	AT1G52410	AT1G61210	Mp1g02970	Mp1g04100	Mp1g04260
AT1G35520	AT1G52420	AT1G61480	Mp1g02980	Mp1g04120	Mp1g04270
AT1G35530	AT1G52500	AT1G61640	Mp1g02990	Mp1g04150	Mp1g04280
AT1G35540	AT1G52510	AT1G61970	Mp1g03020	Mp1g04220	Mp1g04300
AT1G36240	AT1G54100	AT1G62450	Mp1g03140	Mp1g04230	Mp1g04320
AT1G36920	AT1G54280	AT1G62670	Mp1g03160	Mp1g04460	Mp1g04340
AT1G37010	AT1G54520	AT1G64280	Mp1g03190	Mp1g04490	Mp1g04410
AT1G37020	AT1G55530	AT1G64440	Mp1g03350	Mp1g04530	Mp1g04430
AT1G38065	AT1G55535	AT1G65130	Mp1g03360	Mp1g04570	Mp1g04500
AT1G39060	AT1G55940	AT1G65950	Mp1g03370	Mp1g04600	Mp1g04510
AT1G39070	AT1G57620	AT1G65960	Mp1g03380	Mp1g04650	Mp1g04520
AT1G40086	AT1G58050	AT1G66090	Mp1g03390	Mp1g04680	Mp1g04550
AT1G40090	AT1G58230	AT1G66260	Mp1g03450	Mp1g04690	Mp1g04560
AT1G40104	AT1G58766	AT1G67325	Mp1g03460	Mp1g04830	Mp1g04750
AT1G40129	AT1G58936	AT1G68920	Mp1g03480	Mp1g04880	Mp1g04760
AT1G40390	AT1G59124	AT1G69170	Mp1g03510	Mp1g04940	Mp1g04780
AT1G42080	AT1G59540	AT1G69526	Mp1g03540	Mp1g05030	Mp1g04800
AT1G42190	AT1G59820	AT1G70070	Mp1g03550	Mp1g05060	Mp1g04820
AT1G42525	AT1G60260	AT1G70505	Mp1g03580	Mp1g05090	Mp1g04840
AT1G42960	AT1G60860	AT1G70550	Mp1g03620	Mp1g05120	Mp1g04850
AT1G43080	AT1G60930	AT1G70590	Mp1g03750	Mp1g05200	Mp1g04930
AT1G43950	AT1G61180	AT1G70610	Mp1g03760	Mp1g05290	Mp1g04980
AT1G44970	AT1G61360	AT1G71900	Mp1g03780	Mp1g05300	Mp1g05110
AT1G45215	AT1G62085	AT1G72080	Mp1g03790	Mp1g05310	Mp1g05130
AT1G45229	AT1G62305	AT1G72120	Mp1g03840	Mp1g05320	Mp1g05140
AT1G47271	AT1G62310	AT1G72125	Mp1g03850	Mp1g05380	Mp1g05190
AT1G47278	AT1G62530	AT1G72280	Mp1g03950	Mp1g05430	Mp1g05250
AT1G47485	AT1G62975	AT1G72550	Mp1g03980	Mp1g05440	Mp1g05260
AT1G47670	AT1G63330	AT1G72670	Mp1g03990	Mp1g05540	Mp1g05280
AT1G48010	AT1G64050	AT1G72970	Mp1g04040	Mp1g05570	Mp1g05330
AT1G48140	AT1G64880	AT1G73950	Mp1g04080	Mp1g05620	Mp1g05350
AT1G48420	AT1G65120	AT1G74060	Mp1g04090	Mp1g05670	Mp1g05360
AT1G49100	AT1G65810	AT1G75780	Mp1g04100	Mp1g05680	Mp1g05400
AT1G49580	AT1G66280	AT1G75840	Mp1g04120	Mp1g05700	Mp1g05410
AT1G49980	AT1G67060	AT1G76820	Mp1g04150	Mp1g05790	Mp1g05420
AT1G49990	AT1G67120	AT1G77230	Mp1g04180	Mp1g05830	Mp1g05470
AT1G50140	AT1G67220	AT1G78060	Mp1g04190	Mp1g06140	Mp1g05510
AT1G50190	AT1G67780	AT1G78430	Mp1g04200	Mp1g06150	Mp1g05550
AT1G50510	AT1G68600	AT1G79430	Mp1g04220	Mp1g06160	Mp1g05630
AT1G50610	AT1G68790	AT1G79750	Mp1g04230	Mp1g06220	Mp1g05710
AT1G50870	AT1G69610	AT1G79910	Mp1g04460	Mp1g06240	Mp1g05720
AT1G50950	AT1G69680	AT1G80500	Mp1g04490	Mp1g06290	Mp1g05730
AT1G50960	AT1G69810	AT2G01180	Mp1g04530	Mp1g06390	Mp1g05840
AT1G50970	AT1G70510	AT2G01210	Mp1g04570	Mp1g06540	Mp1g05850
AT1G51000	AT1G71220	AT2G01500	Mp1g04600	Mp1g06550	Mp1g05880
AT1G51055	AT1G71400	AT2G01830	Mp1g04610	Mp1g06600	Mp1g05910
AT1G51110	AT1G72090	AT2G02860	Mp1g04650	Mp1g06680	Mp1g05940
AT1G51340	AT1G75370	AT2G03060	Mp1g04680	Mp1g06770	Mp1g05950
AT1G51810	AT1G75850	AT2G03390	Mp1g04690	Mp1g06780	Mp1g05970
AT1G51820	AT1G76150	AT2G03820	Mp1g04710	Mp1g06800	Mp1g06000
AT1G51900	AT1G76260	AT2G04090	Mp1g04830	Mp1g06840	Mp1g06030
AT1G52410	AT1G76700	AT2G04842	Mp1g04880	Mp1g06910	Mp1g06040
AT1G52420	AT1G76780	AT2G05590	Mp1g04940	Mp1g06980	Mp1g06080
AT1G52500	AT1G76970	AT2G05655	Mp1g05020	Mp1g07020	Mp1g06100
AT1G52510	AT1G77020	AT2G05840	Mp1g05030	Mp1g07060	Mp1g06110
AT1G54100	AT1G77600	AT2G07020	Mp1g05060	Mp1g07080	Mp1g06120
AT1G54280	AT1G77860	AT2G10625	Mp1g05090	Mp1g07100	Mp1g06130
AT1G54520	AT1G78770	AT2G13370	Mp1g05100	Mp1g07120	Mp1g06170
AT1G55530	AT1G79610	AT2G13840	Mp1g05120	Mp1g07130	Mp1g06190
AT1G55535	AT1G80740	AT2G14080	Mp1g05200	Mp1g07220	Mp1g06230
AT1G55940	AT2G02410	AT2G16090	Mp1g05290	Mp1g07250	Mp1g06270
AT1G55945	AT2G02680	AT2G17620	Mp1g05300	Mp1g07260	Mp1g06280
AT1G56040	AT2G02820	AT2G18130	Mp1g05310	Mp1g07310	Mp1g06310
AT1G56380	AT2G03110	AT2G19410	Mp1g05320	Mp1g07380	Mp1g06330
AT1G57620	AT2G03250	AT2G19470	Mp1g05380	Mp1g07460	Mp1g06340
AT1G57775	AT2G03260	AT2G19520	Mp1g05430	Mp1g07470	Mp1g06360
AT1G57780	AT2G04030	AT2G19560	Mp1g05440	Mp1g07510	Mp1g06410
AT1G58050	AT2G04235	AT2G19600	Mp1g05540	Mp1g07590	Mp1g06420
AT1G58230	AT2G05360	AT2G20440	Mp1g05570	Mp1g07600	Mp1g06430
AT1G58684	AT2G05642	AT2G20960	Mp1g05610	Mp1g07640	Mp1g06440
AT1G58766	AT2G06020	AT2G21270	Mp1g05620	Mp1g07650	Mp1g06480
AT1G58936	AT2G06500	AT2G21300	Mp1g05670	Mp1g07670	Mp1g06530
AT1G59124	AT2G07750	AT2G21385	Mp1g05680	Mp1g07760	Mp1g06640
AT1G59540	AT2G10260	AT2G21390	Mp1g05700	Mp1g07800	Mp1g06650
AT1G59820	AT2G11620	AT2G21770	Mp1g05790	Mp1g07830	Mp1g06660
AT1G60260	AT2G13540	AT2G21940	Mp1g05820	Mp1g07850	Mp1g06700
AT1G60860	AT2G13560	AT2G23100	Mp1g05830	Mp1g07920	Mp1g06760
AT1G60930	AT2G13680	AT2G23150	Mp1g06070	Mp1g07930	Mp1g06830
AT1G61060	AT2G13790	AT2G23210	Mp1g06140	Mp1g07960	Mp1g06880
AT1G61180	AT2G14680	AT2G23300	Mp1g06150	Mp1g07980	Mp1g06890
AT1G61360	AT2G14820	AT2G23360	Mp1g06160	Mp1g08000	Mp1g06990
AT1G61475	AT2G16210	AT2G23530	Mp1g06220	Mp1g08130	Mp1g07230
AT1G62085	AT2G16270	AT2G24060	Mp1g06240	Mp1g08140	Mp1g07240
AT1G62305	AT2G16440	AT2G24260	Mp1g06290	Mp1g08290	Mp1g07360
AT1G62310	AT2G17050	AT2G24280	Mp1g06300	Mp1g08300	Mp1g07450
AT1G62530	AT2G17250	AT2G24490	Mp1g06350	Mp1g08430	Mp1g07480
AT1G62895	AT2G17840	AT2G24680	Mp1g06390	Mp1g08490	Mp1g07520
AT1G62975	AT2G17930	AT2G25470	Mp1g06400	Mp1g08550	Mp1g07560
AT1G63330	AT2G18510	AT2G25800	Mp1g06540	Mp1g08590	Mp1g07690
AT1G64050	AT2G18590	AT2G25940	Mp1g06550	Mp1g08600	Mp1g07700
AT1G64880	AT2G18880	AT2G26280	Mp1g06590	Mp1g08640	Mp1g07710
AT1G65120	AT2G19230	AT2G27090	Mp1g06600	Mp1g08690	Mp1g07730
AT1G65150	AT2G20170	AT2G27460	Mp1g06680	Mp1g08720	Mp1g07770
AT1G65810	AT2G20290	AT2G28150	Mp1g06770	Mp1g08750	Mp1g07860
AT1G66280	AT2G21450	AT2G28250	Mp1g06780	Mp1g08890	Mp1g07870
AT1G66320	AT2G21800	AT2G28550	Mp1g06800	Mp1g08900	Mp1g07910
AT1G67060	AT2G21850	AT2G29525	Mp1g06840	Mp1g08920	Mp1g07940
AT1G67120	AT2G22400	AT2G29550	Mp1g06850	Mp1g08960	Mp1g07970
AT1G67220	AT2G22630	AT2G29640	Mp1g06910	Mp1g08980	Mp1g07990
AT1G67780	AT2G23470	AT2G30250	Mp1g06940	Mp1g09040	Mp1g08030
AT1G67785	AT2G24070	AT2G30700	Mp1g06950	Mp1g09190	Mp1g08040
AT1G68600	AT2G24370	AT2G30710	Mp1g06960	Mp1g09210	Mp1g08170
AT1G68790	AT2G25590	AT2G30730	Mp1g06980	Mp1g09260	Mp1g08250
AT1G69610	AT2G25640	AT2G31740	Mp1g07010	Mp1g09290	Mp1g08260
AT1G69680	AT2G25730	AT2G32290	Mp1g07020	Mp1g09300	Mp1g08270
AT1G69810	AT2G26260	AT2G32730	Mp1g07030	Mp1g09310	Mp1g08280
AT1G69820	AT2G26300	AT2G32870	Mp1g07060	Mp1g09370	Mp1g08320
AT1G70440	AT2G26330	AT2G33435	Mp1g07080	Mp1g09380	Mp1g08370
AT1G70510	AT2G26430	AT2G33835	Mp1g07090	Mp1g09410	Mp1g08380
AT1G70670	AT2G26830	AT2G35350	Mp1g07100	Mp1g09420	Mp1g08400
AT1G70970	AT2G26930	AT2G35620	Mp1g07120	Mp1g09440	Mp1g08410
AT1G71220	AT2G27120	AT2G35780	Mp1g07130	Mp1g09460	Mp1g08440
AT1G71400	AT2G27170	AT2G36580	Mp1g07220	Mp1g09490	Mp1g08510
AT1G72090	AT2G27630	AT2G36680	Mp1g07250	Mp1g09500	Mp1g08570
AT1G73530	AT2G28315	AT2G37010	Mp1g07260	Mp1g09660	Mp1g08580
AT1G75370	AT2G28340	AT2G37560	Mp1g07310	Mp1g09750	Mp1g08670
AT1G75850	AT2G28600	AT2G37630	Mp1g07380	Mp1g09810	Mp1g08780
AT1G76150	AT2G28940	AT2G37720	Mp1g07460	Mp1g09820	Mp1g08860
AT1G76260	AT2G28990	AT2G37940	Mp1g07470	Mp1g09830	Mp1g08870
AT1G76700	AT2G29000	AT2G38010	Mp1g07510	Mp1g09860	Mp1g08940
AT1G76780	AT2G29210	AT2G38660	Mp1g07590	Mp1g09880	Mp1g09010
AT1G76970	AT2G29390	AT2G38840	Mp1g07600	Mp1g09890	Mp1g09020
AT1G76980	AT2G29400	AT2G39260	Mp1g07610	Mp1g09920	Mp1g09080
AT1G77020	AT2G31730	AT2G39805	Mp1g07640	Mp1g09950	Mp1g09090
AT1G77340	AT2G31900	AT2G40030	Mp1g07650	Mp1g09960	Mp1g09100
AT1G77600	AT2G31970	AT2G41505	Mp1g07670	Mp1g09990	Mp1g09110
AT1G77860	AT2G32160	AT2G41550	Mp1g07680	Mp1g10020	Mp1g09140
AT1G78110	AT2G32240	AT2G42800	Mp1g07760	Mp1g10030	Mp1g09160
AT1G78770	AT2G33240	AT2G43080	Mp1g07800	Mp1g10040	Mp1g09270
AT1G79610	AT2G33793	AT2G43430	Mp1g07830	Mp1g10150	Mp1g09330
AT1G79770	AT2G34020	AT2G44460	Mp1g07850	Mp1g10170	Mp1g09340
AT1G80740	AT2G34040	AT2G44500	Mp1g07890	Mp1g10250	Mp1g09350
AT2G01370	AT2G34850	AT2G44590	Mp1g07900	Mp1g10300	Mp1g09400
AT2G02300	AT2G34940	AT2G44830	Mp1g07920	Mp1g10520	Mp1g09480
AT2G02410	AT2G35190	AT2G45160	Mp1g07930	Mp1g10620	Mp1g09510
AT2G02680	AT2G35310	AT2G45790	Mp1g07950	Mp1g10630	Mp1g09520
AT2G02820	AT2G35510	AT2G46060	Mp1g07960	Mp1g10700	Mp1g09540
AT2G03110	AT2G35670	AT2G46180	Mp1g07980	Mp1g10750	Mp1g09600
AT2G03200	AT2G35920	AT2G46380	Mp1g08000	Mp1g10790	Mp1g09610
AT2G03250	AT2G36370	AT2G46920	Mp1g08120	Mp1g10810	Mp1g09640
AT2G03260	AT2G37290	AT2G48060	Mp1g08130	Mp1g10840	Mp1g09650
AT2G03936	AT2G37370	AT3G01015	Mp1g08140	Mp1g10870	Mp1g09710
AT2G04030	AT2G38580	AT3G01830	Mp1g08150	Mp1g10900	Mp1g09720
AT2G04045	AT2G38700	AT3G03740	Mp1g08290	Mp1g10940	Mp1g09730
AT2G04235	AT2G38950	AT3G04740	Mp1g08300	Mp1g10970	Mp1g09770
AT2G04495	AT2G40430	AT3G05060	Mp1g08430	Mp1g10990	Mp1g09970
AT2G04515	AT2G40715	AT3G05870	Mp1g08490	Mp1g11000	Mp1g09980
AT2G05294	AT2G40730	AT3G07200	Mp1g08500	Mp1g11050	Mp1g10060
AT2G05360	AT2G41470	AT3G07300	Mp1g08550	Mp1g11290	Mp1g10070
AT2G05420	AT2G41700	AT3G07850	Mp1g08590	Mp1g11300	Mp1g10080
AT2G05642	AT2G46030	AT3G09600	Mp1g08600	Mp1g11340	Mp1g10090
AT2G06020	AT2G46790	AT3G10740	Mp1g08640	Mp1g11350	Mp1g10100
AT2G06500	AT2G47410	AT3G11000	Mp1g08690	Mp1g11390	Mp1g10120
AT2G07110	AT3G01085	AT3G11240	Mp1g08700	Mp1g11450	Mp1g10130
AT2G07190	AT3G04030	AT3G11325	Mp1g08710	Mp1g11510	Mp1g10260
AT2G07440	AT3G04340	AT3G11440	Mp1g08720	Mp1g11520	Mp1g10270
AT2G07750	AT3G05935	AT3G11590	Mp1g08750	Mp1g11570	Mp1g10290
AT2G10260	AT3G06435	AT3G11980	Mp1g08850	Mp1g11580	Mp1g10310
AT2G10615	AT3G06880	AT3G12120	Mp1g08880	Mp1g11600	Mp1g10350
AT2G11045	AT3G08530	AT3G12690	Mp1g08890	Mp1g11610	Mp1g10400
AT2G11405	AT3G08890	AT3G13030	Mp1g08900	Mp1g11660	Mp1g10410
AT2G11620	AT3G09360	AT3G13400	Mp1g08920	Mp1g11680	Mp1g10420
AT2G12465	AT3G10140	AT3G13470	Mp1g08930	Mp1g11690	Mp1g10430
AT2G13540	AT3G10180	AT3G14120	Mp1g08950	Mp1g11700	Mp1g10440
AT2G13560	AT3G10310	AT3G14240	Mp1g08960	Mp1g11770	Mp1g10490
AT2G13680	AT3G11910	AT3G15080	Mp1g08980	Mp1g11790	Mp1g10550
AT2G13790	AT3G11945	AT3G15520	Mp1g09040	Mp1g11860	Mp1g10590
AT2G14680	AT3G12860	AT3G15620	Mp1g09050	Mp1g11910	Mp1g10670
AT2G14810	AT3G13350	AT3G15930	Mp1g09120	Mp1g11940	Mp1g10730
AT2G14820	AT3G13530	AT3G16000	Mp1g09180	Mp1g12010	Mp1g10760
AT2G15500	AT3G13784	AT3G16840	Mp1g09190	Mp1g12020	Mp1g10820
AT2G15670	AT3G14570	AT3G17000	Mp1g09200	Mp1g12030	Mp1g10910
AT2G15740	AT3G14590	AT3G17120	Mp1g09210	Mp1g12070	Mp1g10930
AT2G16015	AT3G15340	AT3G17420	Mp1g09220	Mp1g12080	Mp1g10960
AT2G16210	AT3G15950	AT3G17800	Mp1g09260	Mp1g12090	Mp1g11010
AT2G16270	AT3G17750	AT3G17970	Mp1g09290	Mp1g12100	Mp1g11070
AT2G16440	AT3G19050	AT3G19010	Mp1g09300	Mp1g12180	Mp1g11110
AT2G16505	AT3G19190	AT3G19090	Mp1g09310	Mp1g12190	Mp1g11160
AT2G16510	AT3G19950	AT3G19460	Mp1g09360	Mp1g12200	Mp1g11180
AT2G17050	AT3G20760	AT3G19910	Mp1g09370	Mp1g12210	Mp1g11240
AT2G17170	AT3G21340	AT3G20070	Mp1g09380	Mp1g12230	Mp1g11250
AT2G17250	AT3G21370	AT3G20130	Mp1g09410	Mp1g12320	Mp1g11280
AT2G17770	AT3G21380	AT3G20310	Mp1g09420	Mp1g12390	Mp1g11380
AT2G17830	AT3G21810	AT3G20770	Mp1g09430	Mp1g12420	Mp1g11400
AT2G17840	AT3G22880	AT3G20780	Mp1g09440	Mp1g12430	Mp1g11430
AT2G17930	AT3G23160	AT3G20920	Mp1g09450	Mp1g12440	Mp1g11460
AT2G18510	AT3G23210	AT3G20950	Mp1g09460	Mp1g12540	Mp1g11490
AT2G18590	AT3G23510	AT3G21070	Mp1g09490	Mp1g12580	Mp1g11550
AT2G18840	AT3G23890	AT3G21215	Mp1g09500	Mp1g12590	Mp1g11620
AT2G18870	AT3G24460	AT3G21290	Mp1g09660	Mp1g12600	Mp1g11630
AT2G18880	AT3G25013	AT3G21390	Mp1g09750	Mp1g12620	Mp1g11750
AT2G19230	AT3G26932	AT3G22104	Mp1g09810	Mp1g12700	Mp1g11800
AT2G19510	AT3G28415	AT3G22142	Mp1g09820	Mp1g12780	Mp1g11870
AT2G20170	AT3G28670	AT3G23060	Mp1g09830	Mp1g12830	Mp1g11890
AT2G20290	AT3G28770	AT3G23470	Mp1g09860	Mp1g12870	Mp1g11960
AT2G21450	AT3G29638	AT3G23490	Mp1g09880	Mp1g12880	Mp1g12060
AT2G21800	AT3G29760	AT3G23590	Mp1g09890	Mp1g12890	Mp1g12160
AT2G21850	AT3G30200	AT3G23940	Mp1g09920	Mp1g13040	Mp1g12260
AT2G22400	AT3G31402	AT3G26370	Mp1g09950	Mp1g13050	Mp1g12330
AT2G22630	AT3G32400	AT3G26890	Mp1g09960	Mp1g13090	Mp1g12340
AT2G23470	AT3G42723	AT3G27190	Mp1g09990	Mp1g13180	Mp1g12360
AT2G24070	AT3G42770	AT3G27430	Mp1g10000	Mp1g13220	Mp1g12370
AT2G24370	AT3G42850	AT3G27560	Mp1g10010	Mp1g13310	Mp1g12550
AT2G24400	AT3G43210	AT3G28270	Mp1g10020	Mp1g13320	Mp1g12650
AT2G25295	AT3G43300	AT3G28540	Mp1g10030	Mp1g13350	Mp1g12690
AT2G25565	AT3G44050	AT3G29170	Mp1g10040	Mp1g13360	Mp1g12730
AT2G25590	AT3G44370	AT3G29200	Mp1g10050	Mp1g13440	Mp1g12740
AT2G25640	AT3G44400	AT3G44160	Mp1g10140	Mp1g13480	Mp1g12750
AT2G25730	AT3G44480	AT3G47530	Mp1g10150	Mp1g13540	Mp1g12860
AT2G26260	AT3G44670	AT3G47620	Mp1g10170	Mp1g13580	Mp1g12930
AT2G26300	AT3G44703	AT3G48060	Mp1g10210	Mp1g13590	Mp1g12990
AT2G26330	AT3G44753	AT3G48680	Mp1g10250	Mp1g13610	Mp1g13020
AT2G26430	AT3G45300	AT3G48850	Mp1g10300	Mp1g13640	Mp1g13080
AT2G26830	AT3G45660	AT3G49060	Mp1g10480	Mp1g13780	Mp1g13140
AT2G26930	AT3G46350	AT3G49140	Mp1g10520	Mp1g13840	Mp1g13240
AT2G27120	AT3G46355	AT3G49640	Mp1g10610	Mp1g13870	Mp1g13260
AT2G27170	AT3G46400	AT3G49730	Mp1g10620	Mp1g13900	Mp1g13290
AT2G27250	AT3G47390	AT3G51850	Mp1g10630	Mp1g13970	Mp1g13330
AT2G27630	AT3G47460	AT3G51860	Mp1g10640	Mp1g14030	Mp1g13340
AT2G28315	AT3G47600	AT3G52260	Mp1g10700	Mp1g14080	Mp1g13390
AT2G28340	AT3G47675	AT3G52810	Mp1g10710	Mp1g14110	Mp1g13520
AT2G28600	AT3G47750	AT3G52840	Mp1g10750	Mp1g14180	Mp1g13560
AT2G28940	AT3G48187	AT3G53130	Mp1g10770	Mp1g14210	Mp1g13570
AT2G28990	AT3G48190	AT3G53310	Mp1g10790	Mp1g14230	Mp1g13670
AT2G29000	AT3G48480	AT3G54270	Mp1g10810	Mp1g14250	Mp1g13740
AT2G29210	AT3G48770	AT3G54870	Mp1g10840	Mp1g14320	Mp1g13750
AT2G29390	AT3G48835	AT3G54910	Mp1g10870	Mp1g14410	Mp1g13770
AT2G29400	AT3G49400	AT3G55460	Mp1g10900	Mp1g14440	Mp1g13800
AT2G31730	AT3G50160	AT3G55940	Mp1g10940	Mp1g14520	Mp1g13810
AT2G31900	AT3G51290	AT3G55990	Mp1g10950	Mp1g14550	Mp1g13830
AT2G31970	AT3G51570	AT3G56090	Mp1g10970	Mp1g14600	Mp1g13890
AT2G32160	AT3G51610	AT3G56140	Mp1g10990	Mp1g14610	Mp1g13990
AT2G32240	AT3G52120	AT3G57880	Mp1g11000	Mp1g14680	Mp1g14070
AT2G32470	AT3G53590	AT3G57890	Mp1g11050	Mp1g14760	Mp1g14100
AT2G32788	AT3G53930	AT3G59140	Mp1g11170	Mp1g14840	Mp1g14130
AT2G33240	AT3G54100	AT3G59850	Mp1g11290	Mp1g14870	Mp1g14200
AT2G33793	AT3G54160	AT3G60400	Mp1g11300	Mp1g14920	Mp1g14260
AT2G34020	AT3G54660	AT3G61150	Mp1g11320	Mp1g14960	Mp1g14280
AT2G34040	AT3G55070	AT3G61180	Mp1g11330	Mp1g14990	Mp1g14310
AT2G34850	AT3G55360	AT3G61560	Mp1g11340	Mp1g15040	Mp1g14330
AT2G34940	AT3G55430	AT3G61690	Mp1g11350	Mp1g15070	Mp1g14340
AT2G35190	AT3G55510	AT3G61830	Mp1g11390	Mp1g15080	Mp1g14350
AT2G35310	AT3G55640	AT3G62010	Mp1g11440	Mp1g15090	Mp1g14390
AT2G35510	AT3G56250	AT3G62980	Mp1g11450	Mp1g15130	Mp1g14400
AT2G35585	AT3G57290	AT3G63340	Mp1g11500	Mp1g15150	Mp1g14490
AT2G35670	AT3G57470	AT3G63440	Mp1g11510	Mp1g15220	Mp1g14510
AT2G35920	AT3G57660	AT4G00150	Mp1g11520	Mp1g15230	Mp1g14540
AT2G36370	AT3G58160	AT4G00230	Mp1g11570	Mp1g15330	Mp1g14590
AT2G37290	AT3G58220	AT4G00690	Mp1g11580	Mp1g15340	Mp1g14630
AT2G37370	AT3G58630	AT4G00980	Mp1g11600	Mp1g15430	Mp1g14640
AT2G38580	AT3G59450	AT4G01030	Mp1g11610	Mp1g15470	Mp1g14650
AT2G38700	AT3G60950	AT4G01210	Mp1g11640	Mp1g15520	Mp1g14670
AT2G38950	AT3G61490	AT4G01340	Mp1g11650	Mp1g15530	Mp1g14700
AT2G40110	AT3G61650	AT4G01395	Mp1g11660	Mp1g15540	Mp1g14720
AT2G40430	AT3G63370	AT4G01450	Mp1g11680	Mp1g15560	Mp1g14740
AT2G40715	AT4G02690	AT4G01610	Mp1g11690	Mp1g15650	Mp1g14790
AT2G40730	AT4G03610	AT4G01985	Mp1g11700	Mp1g15660	Mp1g14850
AT2G41470	AT4G04695	AT4G02480	Mp1g11770	Mp1g15890	Mp1g14880
AT2G41700	AT4G04700	AT4G02725	Mp1g11780	Mp1g15990	Mp1g14930
AT2G43261	AT4G04710	AT4G02930	Mp1g11790	Mp1g16000	Mp1g14950
AT2G46030	AT4G04790	AT4G03460	Mp1g11860	Mp1g16010	Mp1g14980
AT2G46390	AT4G04910	AT4G03560	Mp1g11900	Mp1g16030	Mp1g15050
AT2G46790	AT4G04955	AT4G04340	Mp1g11910	Mp1g16040	Mp1g15110
AT2G47410	AT4G04980	AT4G04570	Mp1g11940	Mp1g16100	Mp1g15120
AT3G01030	AT4G05120	AT4G05330	Mp1g12010	Mp1g16140	Mp1g15160
AT3G01085	AT4G05520	AT4G05470	Mp1g12020	Mp1g16230	Mp1g15170
AT3G01190	AT4G07350	AT4G06688	Mp1g12030	Mp1g16240	Mp1g15190
AT3G04030	AT4G08535	AT4G08630	Mp1g12070	Mp1g16290	Mp1g15200
AT3G04330	AT4G09020	AT4G08780	Mp1g12080	Mp1g16300	Mp1g15290
AT3G04340	AT4G09200	AT4G09010	Mp1g12090	Mp1g16320	Mp1g15380
AT3G05930	AT4G11400	AT4G09750	Mp1g12100	Mp1g16390	Mp1g15410
AT3G05935	AT4G11480	AT4G09810	Mp1g12170	Mp1g16400	Mp1g15460
AT3G06435	AT4G11990	AT4G11010	Mp1g12180	Mp1g16440	Mp1g15490
AT3G06880	AT4G12670	AT4G11310	Mp1g12190	Mp1g16480	Mp1g15570
AT3G08530	AT4G12740	AT4G11410	Mp1g12200	Mp1g16520	Mp1g15590
AT3G08890	AT4G12780	AT4G11970	Mp1g12210	Mp1g16800	Mp1g15620
AT3G09360	AT4G12840	AT4G12230	Mp1g12230	Mp1g16910	Mp1g15680
AT3G09380	AT4G13170	AT4G12460	Mp1g12270	Mp1g16920	Mp1g15690
AT3G10140	AT4G13750	AT4G13050	Mp1g12280	Mp1g17040	Mp1g15710
AT3G10180	AT4G14040	AT4G13810	Mp1g12300	Mp1g17070	Mp1g15760
AT3G10310	AT4G14050	AT4G13990	Mp1g12320	Mp1g17090	Mp1g15780
AT3G11150	AT4G14070	AT4G14110	Mp1g12390	Mp1g17150	Mp1g15820
AT3G11500	AT4G14140	AT4G14147	Mp1g12400	Mp1g17210	Mp1g15870
AT3G11910	AT4G14150	AT4G14350	Mp1g12410	Mp1g17220	Mp1g15880
AT3G11945	AT4G14330	AT4G14570	Mp1g12420	Mp1g17380	Mp1g15930
AT3G12720	AT4G14368	AT4G15540	Mp1g12430	Mp1g17400	Mp1g15940
AT3G12860	AT4G14520	AT4G15570	Mp1g12440	Mp1g17420	Mp1g15960
AT3G13350	AT4G14640	AT4G15980	Mp1g12530	Mp1g17480	Mp1g15970
AT3G13530	AT4G14650	AT4G16100	Mp1g12540	Mp1g17490	Mp1g16110
AT3G13662	AT4G15030	AT4G16860	Mp1g12580	Mp1g17580	Mp1g16160
AT3G13784	AT4G15096	AT4G17250	Mp1g12590	Mp1g17590	Mp1g16280
AT3G14570	AT4G15730	AT4G17770	Mp1g12600	Mp1g17600	Mp1g16340
AT3G14590	AT4G15820	AT4G17910	Mp1g12610	Mp1g17660	Mp1g16350
AT3G15340	AT4G16070	AT4G19040	Mp1g12620	Mp1g17690	Mp1g16410
AT3G15950	AT4G16120	AT4G19610	Mp1g12700	Mp1g17700	Mp1g16430
AT3G17490	AT4G16310	AT4G19820	Mp1g12760	Mp1g17760	Mp1g16460
AT3G17570	AT4G16920	AT4G19985	Mp1g12770	Mp1g17800	Mp1g16470
AT3G17750	AT4G18300	AT4G20080	Mp1g12780	Mp1g17860	Mp1g16500
AT3G19050	AT4G18550	AT4G20400	Mp1g12790	Mp1g17910	Mp1g16540
AT3G19190	AT4G18770	AT4G20720	Mp1g12800	Mp1g17970	Mp1g16560
AT3G19950	AT4G19645	AT4G21540	Mp1g12830	Mp1g17980	Mp1g16590
AT3G20760	AT4G20090	AT4G22140	Mp1g12870	Mp1g18010	Mp1g16660
AT3G21340	AT4G20210	AT4G22290	Mp1g12880	Mp1g18020	Mp1g16690
AT3G21370	AT4G21490	AT4G22360	Mp1g12890	Mp1g18070	Mp1g16820
AT3G21380	AT4G21880	AT4G22590	Mp1g12960	Mp1g18100	Mp1g16830
AT3G21590	AT4G23130	AT4G22780	Mp1g13040	Mp1g18140	Mp1g16870
AT3G21810	AT4G23160	AT4G24790	Mp1g13050	Mp1g18230	Mp1g16880
AT3G21930	AT4G23460	AT4G26170	Mp1g13060	Mp1g18260	Mp1g16890
AT3G22870	AT4G24150	AT4G27180	Mp1g13070	Mp1g18330	Mp1g16900
AT3G22880	AT4G26510	AT4G27340	Mp1g13090	Mp1g18360	Mp1g16930
AT3G23160	AT4G27010	AT4G27430	Mp1g13180	Mp1g18380	Mp1g17060
AT3G23210	AT4G27630	AT4G27790	Mp1g13210	Mp1g18410	Mp1g17160
AT3G23380	AT4G28710	AT4G27870	Mp1g13220	Mp1g18460	Mp1g17240
AT3G23510	AT4G28760	AT4G28320	Mp1g13310	Mp1g18530	Mp1g17250
AT3G23890	AT4G31070	AT4G30890	Mp1g13320	Mp1g18560	Mp1g17300
AT3G24460	AT4G31354	AT4G30910	Mp1g13350	Mp1g18600	Mp1g17320
AT3G24463	AT4G31430	AT4G31390	Mp1g13360	Mp1g18640	Mp1g17340
AT3G24790	AT4G31670	AT4G32130	Mp1g13410	Mp1g18650	Mp1g17410
AT3G25013	AT4G31900	AT4G32510	Mp1g13440	Mp1g18780	Mp1g17440
AT3G25014	AT4G33200	AT4G32910	Mp1g13480	Mp1g18860	Mp1g17530
AT3G25130	AT4G33260	AT4G33000	Mp1g13530	Mp1g18890	Mp1g17540
AT3G26520	AT4G33910	AT4G33050	Mp1g13540	Mp1g18900	Mp1g17560
AT3G26932	AT4G35520	AT4G33440	Mp1g13550	Mp1g18910	Mp1g17650
AT3G27140	AT4G35560	AT4G33770	Mp1g13580	Mp1g18950	Mp1g17710
AT3G28415	AT4G36160	AT4G33905	Mp1g13590	Mp1g19000	Mp1g17720
AT3G28455	AT4G36170	AT4G34040	Mp1g13610	Mp1g19050	Mp1g17750
AT3G28560	AT4G36400	AT4G34260	Mp1g13640	Mp1g19080	Mp1g17770
AT3G28670	AT4G36910	AT4G34430	Mp1g13650	Mp1g19100	Mp1g17790
AT3G28770	AT4G37050	AT4G35090	Mp1g13710	Mp1g19190	Mp1g17820
AT3G28870	AT5G02410	AT4G35300	Mp1g13720	Mp1g19210	Mp1g17830
AT3G29450	AT5G03600	AT4G35310	Mp1g13730	Mp1g19260	Mp1g17930
AT3G29638	AT5G04700	AT4G36120	Mp1g13780	Mp1g19310	Mp1g17940
AT3G29760	AT5G05940	AT4G37890	Mp1g13790	Mp1g19320	Mp1g18000
AT3G29765	AT5G06265	AT4G38190	Mp1g13840	Mp1g19330	Mp1g18030
AT3G29794	AT5G06820	AT4G38770	Mp1g13870	Mp1g19350	Mp1g18040
AT3G29830	AT5G06930	AT4G39050	Mp1g13880	Mp1g19400	Mp1g18080
AT3G30200	AT5G07660	AT4G39460	Mp1g13900	Mp1g19430	Mp1g18130
AT3G30840	AT5G07740	AT5G01120	Mp1g13910	Mp1g19470	Mp1g18160
AT3G30845	AT5G07760	AT5G01190	Mp1g13920	Mp1g19500	Mp1g18190
AT3G31402	AT5G07780	AT5G01240	Mp1g13960	Mp1g19590	Mp1g18200
AT3G32090	AT5G07910	AT5G01990	Mp1g13970	Mp1g19680	Mp1g18270
AT3G32400	AT5G08020	AT5G02150	Mp1g14020	Mp1g19690	Mp1g18290
AT3G32904	AT5G08660	AT5G02320	Mp1g14030	Mp1g19770	Mp1g18320
AT3G33187	AT5G08695	AT5G02700	Mp1g14050	Mp1g19800	Mp1g18420
AT3G33528	AT5G09260	AT5G03040	Mp1g14080	Mp1g19810	Mp1g18430
AT3G42473	AT5G09270	AT5G03290	Mp1g14090	Mp1g19820	Mp1g18470
AT3G42560	AT5G09400	AT5G03470	Mp1g14110	Mp1g19860	Mp1g18500
AT3G42723	AT5G09460	AT5G03500	Mp1g14170	Mp1g19940	Mp1g18540
AT3G42770	AT5G10010	AT5G04310	Mp1g14180	Mp1g19950	Mp1g18580
AT3G42850	AT5G10500	AT5G05450	Mp1g14210	Mp1g19960	Mp1g18590
AT3G42995	AT5G10630	AT5G05570	Mp1g14230	Mp1g19980	Mp1g18660
AT3G43210	AT5G11640	AT5G05630	Mp1g14240	Mp1g20000	Mp1g18710
AT3G43300	AT5G13250	AT5G05840	Mp1g14250	Mp1g20010	Mp1g18740
AT3G43340	AT5G13570	AT5G05860	Mp1g14300	Mp1g20020	Mp1g18810
AT3G43570	AT5G14290	AT5G06260	Mp1g14320	Mp1g20040	Mp1g18880
AT3G44050	AT5G14310	AT5G08170	Mp1g14380	Mp1g20050	Mp1g18930
AT3G44370	AT5G14420	AT5G09420	Mp1g14410	Mp1g20080	Mp1g18960
AT3G44400	AT5G15910	AT5G10110	Mp1g14440	Mp1g20090	Mp1g19120
AT3G44480	AT5G16690	AT5G10710	Mp1g14520	Mp1g20130	Mp1g19150
AT3G44670	AT5G16715	AT5G10950	Mp1g14550	Mp1g20160	Mp1g19230
AT3G44703	AT5G16830	AT5G11130	Mp1g14600	Mp1g20190	Mp1g19390
AT3G44753	AT5G17290	AT5G12110	Mp1g14610	Mp1g20200	Mp1g19450
AT3G45300	AT5G17520	AT5G12120	Mp1g14680	Mp1g20260	Mp1g19480
AT3G45660	AT5G17530	AT5G12230	Mp1g14690	Mp1g20280	Mp1g19540
AT3G46350	AT5G18250	AT5G12240	Mp1g14760	Mp1g20310	Mp1g19550
AT3G46355	AT5G18720	AT5G12280	Mp1g14820	Mp1g20330	Mp1g19640
AT3G46400	AT5G19310	AT5G12860	Mp1g14840	Mp1g20340	Mp1g19660
AT3G46700	AT5G20470	AT5G14060	Mp1g14870	Mp1g20350	Mp1g19670
AT3G46760	AT5G20510	AT5G14500	Mp1g14920	Mp1g20360	Mp1g19740
AT3G47390	AT5G20580	AT5G14660	Mp1g14960	Mp1g20380	Mp1g19850
AT3G47460	AT5G20920	AT5G14950	Mp1g14970	Mp1g20460	Mp1g19900
AT3G47600	AT5G20930	AT5G15610	Mp1g14990	Mp1g20480	Mp1g19910
AT3G47670	AT5G21080	AT5G17440	Mp1g15040	Mp1g20490	Mp1g20070
AT3G47675	AT5G21900	AT5G17570	Mp1g15070	Mp1g20540	Mp1g20170
AT3G47750	AT5G22030	AT5G17930	Mp1g15080	Mp1g20570	Mp1g20230
AT3G48187	AT5G22860	AT5G18320	Mp1g15090	Mp1g20580	Mp1g20270
AT3G48190	AT5G23490	AT5G18680	Mp1g15130	Mp1g20610	Mp1g20320
AT3G48480	AT5G23510	AT5G18810	Mp1g15150	Mp1g20730	Mp1g20410
AT3G48770	AT5G24280	AT5G19080	Mp1g15210	Mp1g20740	Mp1g20450
AT3G48835	AT5G24350	AT5G19170	Mp1g15220	Mp1g20750	Mp1g20470
AT3G48920	AT5G24630	AT5G21010	Mp1g15230	Mp1g20810	Mp1g20550
AT3G49400	AT5G24740	AT5G21030	Mp1g15310	Mp1g20840	Mp1g20630
AT3G50160	AT5G25755	AT5G22050	Mp1g15330	Mp1g20860	Mp1g20650
AT3G50200	AT5G26600	AT5G23150	Mp1g15340	Mp1g20870	Mp1g20670
AT3G50710	AT5G26680	AT5G23870	Mp1g15430	Mp1g20880	Mp1g20690
AT3G51290	AT5G26760	AT5G24300	Mp1g15470	Mp1g20890	Mp1g20710
AT3G51300	AT5G26780	AT5G24430	Mp1g15475a	Mp1g20950	Mp1g20790
AT3G51570	AT5G27030	AT5G24470	Mp1g15520	Mp1g21010	Mp1g20800
AT3G51610	AT5G27530	AT5G25300	Mp1g15530	Mp1g21020	Mp1g20900
AT3G52120	AT5G27550	AT5G26240	Mp1g15540	Mp1g21070	Mp1g20920
AT3G52540	AT5G27620	AT5G26260	Mp1g15550	Mp1g21090	Mp1g20970
AT3G53590	AT5G28235	AT5G26990	Mp1g15560	Mp1g21110	Mp1g20990
AT3G53930	AT5G28320	AT5G27290	Mp1g15610	Mp1g21120	Mp1g21000
AT3G54100	AT5G28590	AT5G28840	Mp1g15650	Mp1g21170	Mp1g21050
AT3G54160	AT5G28830	AT5G33320	Mp1g15660	Mp1g21210	Mp1g21080
AT3G54660	AT5G36260	AT5G35210	Mp1g15850	Mp1g21220	Mp1g21150
AT3G55070	AT5G36670	AT5G35430	Mp1g15890	Mp1g21280	Mp1g21180
AT3G55360	AT5G36780	AT5G35770	Mp1g15900	Mp1g21490	Mp1g21230
AT3G55430	AT5G37130	AT5G37240	Mp1g15990	Mp1g21500	Mp1g21240
AT3G55510	AT5G37340	AT5G38150	Mp1g16000	Mp1g21550	Mp1g21260
AT3G55640	AT5G37793	AT5G38860	Mp1g16010	Mp1g21570	Mp1g21310
AT3G56240	AT5G38380	AT5G39450	Mp1g16020	Mp1g21700	Mp1g21340
AT3G56250	AT5G38510	AT5G39510	Mp1g16030	Mp1g21750	Mp1g21390
AT3G56670	AT5G38540	AT5G39980	Mp1g16040	Mp1g21860	Mp1g21410
AT3G57290	AT5G38690	AT5G40405	Mp1g16050	Mp1g21880	Mp1g21440
AT3G57470	AT5G38747	AT5G40850	Mp1g16060	Mp1g21930	Mp1g21450
AT3G57660	AT5G38820	AT5G40890	Mp1g16100	Mp1g21980	Mp1g21520
AT3G58160	AT5G39890	AT5G41940	Mp1g16130	Mp1g22010	Mp1g21560
AT3G58210	AT5G40260	AT5G42350	Mp1g16140	Mp1g22070	Mp1g21580
AT3G58220	AT5G40310	AT5G43720	Mp1g16230	Mp1g22080	Mp1g21620
AT3G58310	AT5G41350	AT5G43740	Mp1g16240	Mp1g22120	Mp1g21630
AT3G58370	AT5G41770	AT5G43822	Mp1g16290	Mp1g22130	Mp1g21770
AT3G58630	AT5G42220	AT5G43870	Mp1g16300	Mp1g22140	Mp1g21790
AT3G59180	AT5G42700	AT5G44870	Mp1g16320	Mp1g22150	Mp1g21800
AT3G59450	AT5G42970	AT5G45260	Mp1g16390	Mp1g22190	Mp1g21810
AT3G60950	AT5G44690	AT5G47090	Mp1g16400	Mp1g22270	Mp1g21820
AT3G61490	AT5G44980	AT5G47160	Mp1g16440	Mp1g22520	Mp1g21900
AT3G61500	AT5G45140	AT5G47620	Mp1g16480	Mp1g22540	Mp1g21960
AT3G61650	AT5G45240	AT5G48090	Mp1g16520	Mp1g22570	Mp1g22000
AT3G63370	AT5G45780	AT5G48100	Mp1g16530	Mp1g22580	Mp1g22040
AT4G00925	AT5G45990	AT5G48375	Mp1g16800	Mp1g22590	Mp1g22050
AT4G02690	AT5G47840	AT5G48380	Mp1g16910	Mp1g22600	Mp1g22090
AT4G02910	AT5G48400	AT5G48910	Mp1g16920	Mp1g22610	Mp1g22100
AT4G03180	AT5G48600	AT5G49870	Mp1g16940	Mp1g22670	Mp1g22170
AT4G03610	AT5G49210	AT5G50210	Mp1g16960	Mp1g22710	Mp1g22180
AT4G03620	AT5G49470	AT5G50520	Mp1g17040	Mp1g22750	Mp1g22220
AT4G04260	AT5G49780	AT5G50700	Mp1g17070	Mp1g22770	Mp1g22290
AT4G04650	AT5G49810	AT5G51080	Mp1g17090	Mp1g22810	Mp1g22300
AT4G04695	AT5G50010	AT5G51100	Mp1g17140	Mp1g22840	Mp1g22340
AT4G04700	AT5G50150	AT5G51450	Mp1g17150	Mp1g22850	Mp1g22440
AT4G04710	AT5G50430	AT5G52110	Mp1g17190	Mp1g22860	Mp1g22530
AT4G04790	AT5G50550	AT5G52530	Mp1g17200	Mp1g22870	Mp1g22560
AT4G04910	AT5G50665	AT5G53300	Mp1g17210	Mp1g22900	Mp1g22650
AT4G04955	AT5G50930	AT5G53460	Mp1g17220	Mp1g22980	Mp1g22660
AT4G04972	AT5G51200	AT5G54080	Mp1g17380	Mp1g23000	Mp1g22700
AT4G04980	AT5G52340	AT5G54730	Mp1g17400	Mp1g23030	Mp1g22730
AT4G05120	AT5G53020	AT5G55520	Mp1g17420	Mp1g23040	Mp1g22830
AT4G05520	AT5G54280	AT5G55780	Mp1g17480	Mp1g23060	Mp1g22920
AT4G05612	AT5G55565	AT5G56190	Mp1g17490	Mp1g23070	Mp1g22940
AT4G07350	AT5G55580	AT5G56490	Mp1g17580	Mp1g23080	Mp1g22960
AT4G08260	AT5G55840	AT5G56790	Mp1g17590	Mp1g23120	Mp1g23090
AT4G08267	AT5G56500	AT5G57020	Mp1g17595	Mp1g23190	Mp1g23140
AT4G08535	AT5G58450	AT5G57990	Mp1g17600	Mp1g23300	Mp1g23210
AT4G09020	AT5G58720	AT5G58120	Mp1g17660	Mp1g23340	Mp1g23220
AT4G09200	AT5G59210	AT5G58470	Mp1g17690	Mp1g23480	Mp1g23230
AT4G09780	AT5G60040	AT5G59220	Mp1g17700	Mp1g23560	Mp1g23370
AT4G10240	AT5G60930	AT5G61500	Mp1g17760	Mp1g23570	Mp1g23400
AT4G10250	AT5G61140	AT5G61700	Mp1g17800	Mp1g23640	Mp1g23430
AT4G11400	AT5G61460	AT5G62390	Mp1g17860	Mp1g23650	Mp1g23440
AT4G11480	AT5G62240	AT5G62640	Mp1g17910	Mp1g23690	Mp1g23450
AT4G11690	AT5G62410	AT5G63020	Mp1g17970	Mp1g23760	Mp1g23460
AT4G11990	AT5G62650	AT5G63050	Mp1g17980	Mp1g23770	Mp1g23520
AT4G12670	AT5G62960	AT5G64130	Mp1g18010	Mp1g23820	Mp1g23590
AT4G12740	AT5G64070	AT5G64440	Mp1g18020	Mp1g23830	Mp1g23600
AT4G12780	AT5G65225	AT5G64760	Mp1g18050	Mp1g23880	Mp1g23660
AT4G12840	AT5G65240	AT5G65180	Mp1g18060	Mp1g23930	Mp1g23670
AT4G13160	AT5G65800	AT5G65470	Mp1g18070	Mp1g23950	Mp1g23680
AT4G13170	AT5G65810	AT5G66320	Mp1g18100	Mp1g23960	Mp1g23700
AT4G13570	AT5G67200	AT5G67560	Mp1g18140	Mp1g24000	Mp1g23750
AT4G13750			Mp1g18150	Mp1g24070	Mp1g23810
AT4G14040			Mp1g18230	Mp1g24130	Mp1g23870
AT4G14050			Mp1g18260	Mp1g24140	Mp1g23900
AT4G14070			Mp1g18330	Mp1g24190	Mp1g23920
AT4G14140			Mp1g18340	Mp1g24220	Mp1g23970
AT4G14150			Mp1g18350	Mp1g24310	Mp1g23990
AT4G14330			Mp1g18360	Mp1g24330	Mp1g24040
AT4G14368			Mp1g18380	Mp1g24340	Mp1g24050
AT4G14520			Mp1g18410	Mp1g24460	Mp1g24060
AT4G14640			Mp1g18460	Mp1g24560	Mp1g24100
AT4G14650			Mp1g18530	Mp1g24590	Mp1g24150
AT4G14815			Mp1g18560	Mp1g24600	Mp1g24180
AT4G15030			Mp1g18600	Mp1g24670	Mp1g24270
AT4G15056			Mp1g18630	Mp1g24770	Mp1g24320
AT4G15096			Mp1g18640	Mp1g24780	Mp1g24370
AT4G15730			Mp1g18650	Mp1g24800	Mp1g24380
AT4G15820			Mp1g18730	Mp1g24820	Mp1g24440
AT4G16070			Mp1g18780	Mp1g24850	Mp1g24500
AT4G16120			Mp1g18840	Mp1g24860	Mp1g24520
AT4G16310			Mp1g18850	Mp1g24870	Mp1g24620
AT4G16920			Mp1g18860	Mp1g24880	Mp1g24640
AT4G17960			Mp1g18870	Mp1g24900	Mp1g24680
AT4G18080			Mp1g18890	Mp1g24910	Mp1g24690
AT4G18090			Mp1g18900	Mp1g24940	Mp1g24710
AT4G18253			Mp1g18910	Mp1g24950	Mp1g24740
AT4G18300			Mp1g18950	Mp1g24960	Mp1g24750
AT4G18550			Mp1g19000	Mp1g24980	Mp1g24760
AT4G18770			Mp1g19050	Mp1g25000	Mp1g24930
AT4G19645			Mp1g19080	Mp1g25070	Mp1g25020
AT4G20090			Mp1g19090	Mp1g25170	Mp1g25030
AT4G20210			Mp1g19100	Mp1g25180	Mp1g25050
AT4G21490			Mp1g19190	Mp1g25210	Mp1g25060
AT4G21880			Mp1g19210	Mp1g25280	Mp1g25090
AT4G21902			Mp1g19220	Mp1g25290	Mp1g25150
AT4G22550			Mp1g19240	Mp1g25400	Mp1g25240
AT4G22790			Mp1g19260	Mp1g25410	Mp1g25250
AT4G23130			Mp1g19270	Mp1g25420	Mp1g25310
AT4G23160			Mp1g19310	Mp1g25440	Mp1g25330
AT4G23350			Mp1g19320	Mp1g25480	Mp1g25350
AT4G23390			Mp1g19330	Mp1g25610	Mp1g25460
AT4G23460			Mp1g19350	Mp1g25620	Mp1g25530
AT4G24015			Mp1g19400	Mp1g25720	Mp1g25570
AT4G24150			Mp1g19430	Mp1g25750	Mp1g25630
AT4G26510			Mp1g19460	Mp1g25820	Mp1g25640
AT4G27010			Mp1g19470	Mp1g25850	Mp1g25680
AT4G27630			Mp1g19500	Mp1g25890	Mp1g25700
AT4G28330			Mp1g19510	Mp1g25950	Mp1g25740
AT4G28710			Mp1g19590	Mp1g25960	Mp1g25760
AT4G28760			Mp1g19600	Mp1g25990	Mp1g25770
AT4G28920			Mp1g19630	Mp1g26000	Mp1g25790
AT4G31070			Mp1g19680	Mp1g26020	Mp1g25810
AT4G31073			Mp1g19690	Mp1g26100	Mp1g25830
AT4G31354			Mp1g19700	Mp1g26110	Mp1g25870
AT4G31430			Mp1g19770	Mp1g26170	Mp1g25880
AT4G31670			Mp1g19800	Mp1g26180	Mp1g25930
AT4G31900			Mp1g19810	Mp1g26210	Mp1g26040
AT4G33200			Mp1g19820	Mp1g26220	Mp1g26130
AT4G33260			Mp1g19860	Mp1g26400	Mp1g26230
AT4G33910			Mp1g19940	Mp1g26460	Mp1g26280
AT4G35520			Mp1g19950	Mp1g26470	Mp1g26290
AT4G35560			Mp1g19960	Mp1g26570	Mp1g26320
AT4G36160			Mp1g19980	Mp1g26580	Mp1g26340
AT4G36170			Mp1g19990	Mp1g26650	Mp1g26350
AT4G36400			Mp1g20000	Mp1g26730	Mp1g26370
AT4G36420			Mp1g20010	Mp1g26740	Mp1g26410
AT4G36910			Mp1g20020	Mp1g26750	Mp1g26420
AT4G37050			Mp1g20030	Mp1g26760	Mp1g26480
AT4G39250			Mp1g20040	Mp1g26770	Mp1g26510
AT5G01140			Mp1g20050	Mp1g26780	Mp1g26520
AT5G01440			Mp1g20080	Mp1g26970	Mp1g26560
AT5G02410			Mp1g20090	Mp1g26990	Mp1g26590
AT5G03600			Mp1g20120	Mp1g27070	Mp1g26600
AT5G04700			Mp1g20130	Mp1g27080	Mp1g26610
AT5G05940			Mp1g20150	Mp1g27160	Mp1g26630
AT5G06265			Mp1g20160	Mp1g27170	Mp1g26690
AT5G06810			Mp1g20190	Mp1g27210	Mp1g26720
AT5G06820			Mp1g20200	Mp1g27460	Mp1g26800
AT5G06930			Mp1g20210	Mp1g27480	Mp1g26820
AT5G07660			Mp1g20260	Mp1g27490	Mp1g26830
AT5G07740			Mp1g20280	Mp1g27580	Mp1g26850
AT5G07760			Mp1g20300	Mp1g27640	Mp1g26860
AT5G07780			Mp1g20310	Mp1g27720	Mp1g26870
AT5G07910			Mp1g20330	Mp1g27730	Mp1g26880
AT5G08020			Mp1g20340	Mp1g27780	Mp1g26910
AT5G08660			Mp1g20350	Mp1g27790	Mp1g26940
AT5G08695			Mp1g20360	Mp1g27810	Mp1g27000
AT5G09260			Mp1g20370	Mp1g27820	Mp1g27060
AT5G09270			Mp1g20380	Mp1g27830	Mp1g27090
AT5G09400			Mp1g20460	Mp1g27860	Mp1g27100
AT5G09460			Mp1g20480	Mp1g27870	Mp1g27120
AT5G09530			Mp1g20490	Mp1g27880	Mp1g27150
AT5G09976			Mp1g20530	Mp1g27890	Mp1g27240
AT5G10010			Mp1g20540	Mp1g27910	Mp1g27260
AT5G10500			Mp1g20570	Mp1g28000	Mp1g27300
AT5G10630			Mp1g20580	Mp1g28020	Mp1g27340
AT5G11640			Mp1g20590	Mp1g28040	Mp1g27360
AT5G13250			Mp1g20610	Mp1g28060	Mp1g27420
AT5G13570			Mp1g20730	Mp1g28070	Mp1g27440
AT5G14290			Mp1g20740	Mp1g28190	Mp1g27500
AT5G14310			Mp1g20750	Mp1g28250	Mp1g27530
AT5G14420			Mp1g20760	Mp1g28260	Mp1g27560
AT5G15660			Mp1g20810	Mp1g28300	Mp1g27670
AT5G15910			Mp1g20820	Mp1g28350	Mp1g27710
AT5G16090			Mp1g20830	Mp1g28440	Mp1g27740
AT5G16690			Mp1g20840	Mp1g28510	Mp1g27750
AT5G16715			Mp1g20860	Mp1g28540	Mp1g27840
AT5G16830			Mp1g20870	Mp1g28550	Mp1g27900
AT5G17120			Mp1g20880	Mp1g28580	Mp1g28010
AT5G17290			Mp1g20890	Mp1g28600	Mp1g28030
AT5G17520			Mp1g20940	Mp1g28640	Mp1g28080
AT5G17522			Mp1g20950	Mp1g28650	Mp1g28110
AT5G17523			Mp1g21010	Mp1g28690	Mp1g28210
AT5G17530			Mp1g21020	Mp1g28730	Mp1g28220
AT5G18250			Mp1g21070	Mp1g28880	Mp1g28290
AT5G18720			Mp1g21090	Mp1g28940	Mp1g28370
AT5G19310			Mp1g21110	Mp1g29050	Mp1g28380
AT5G19810			Mp1g21120	Mp1g29100	Mp1g28460
AT5G20460			Mp1g21160	Mp1g29110	Mp1g28470
AT5G20470			Mp1g21170	Mp1g29130	Mp1g28480
AT5G20510			Mp1g21210	Mp1g29260	Mp1g28490
AT5G20580			Mp1g21220	Mp1g29290	Mp1g28500
AT5G20640			Mp1g21280	Mp1g29310	Mp1g28590
AT5G20920			Mp1g21290	Mp1g29330	Mp1g28610
AT5G20930			Mp1g21300	Mp1g29510	Mp1g28670
AT5G21080			Mp1g21490	Mp1g29560	Mp1g28740
AT5G21900			Mp1g21500	Mp1g29570	Mp1g28850
AT5G22030			Mp1g21540	Mp1g29600	Mp1g28890
AT5G22280			Mp1g21550	Mp1g29630	Mp1g28900
AT5G22560			Mp1g21570	Mp1g29670	Mp1g28980
AT5G22590			Mp1g21690	Mp1g29700	Mp1g29030
AT5G22860			Mp1g21700	Mp1g29710	Mp1g29040
AT5G23420			Mp1g21720	Mp1g29780	Mp1g29070
AT5G23490			Mp1g21750	Mp1g29810	Mp1g29080
AT5G23510			Mp1g21830	Mp2g00040	Mp1g29090
AT5G24280			Mp1g21840	Mp2g00050	Mp1g29120
AT5G24350			Mp1g21850	Mp2g00120	Mp1g29150
AT5G24630			Mp1g21860	Mp2g00170	Mp1g29160
AT5G24740			Mp1g21870	Mp2g00230	Mp1g29220
AT5G25600			Mp1g21880	Mp2g00260	Mp1g29270
AT5G25755			Mp1g21930	Mp2g00280	Mp1g29370
AT5G26080			Mp1g21980	Mp2g00320	Mp1g29380
AT5G26600			Mp1g21990	Mp2g00410	Mp1g29410
AT5G26680			Mp1g22010	Mp2g00450	Mp1g29450
AT5G26760			Mp1g22070	Mp2g00460	Mp1g29520
AT5G26780			Mp1g22080	Mp2g00500	Mp1g29530
AT5G27030			Mp1g22120	Mp2g00510	Mp1g29660
AT5G27530			Mp1g22130	Mp2g00520	Mp1g29740
AT5G27550			Mp1g22140	Mp2g00670	Mp1g29750
AT5G27620			Mp1g22150	Mp2g00680	Mp1g29790
AT5G28235			Mp1g22190	Mp2g00710	Mp1g29820
AT5G28320			Mp1g22240	Mp2g00800	Mp2g00020
AT5G28590			Mp1g22270	Mp2g00880	Mp2g00090
AT5G28830			Mp1g22280	Mp2g00890	Mp2g00110
AT5G28950			Mp1g22285a	Mp2g00900	Mp2g00140
AT5G33210			Mp1g22320	Mp2g00910	Mp2g00150
AT5G34882			Mp1g22520	Mp2g00930	Mp2g00180
AT5G34885			Mp1g22540	Mp2g00960	Mp2g00210
AT5G34887			Mp1g22570	Mp2g00970	Mp2g00330
AT5G35195			Mp1g22580	Mp2g00990	Mp2g00380
AT5G35475			Mp1g22590	Mp2g01020	Mp2g00440
AT5G36260			Mp1g22600	Mp2g01110	Mp2g00480
AT5G36300			Mp1g22610	Mp2g01120	Mp2g00490
AT5G36480			Mp1g22670	Mp2g01190	Mp2g00550
AT5G36520			Mp1g22690	Mp2g01270	Mp2g00600
AT5G36658			Mp1g22710	Mp2g01340	Mp2g00620
AT5G36670			Mp1g22750	Mp2g01400	Mp2g00630
AT5G36710			Mp1g22770	Mp2g01410	Mp2g00660
AT5G36730			Mp1g22780	Mp2g01420	Mp2g00720
AT5G36780			Mp1g22790	Mp2g01450	Mp2g00750
AT5G36800			Mp1g22800	Mp2g01490	Mp2g00780
AT5G36810			Mp1g22810	Mp2g01500	Mp2g00790
AT5G36820			Mp1g22840	Mp2g01670	Mp2g00820
AT5G37130			Mp1g22850	Mp2g01680	Mp2g00840
AT5G37170			Mp1g22860	Mp2g01710	Mp2g00870
AT5G37220			Mp1g22870	Mp2g01860	Mp2g00980
AT5G37247			Mp1g22890	Mp2g01990	Mp2g01010
AT5G37340			Mp1g22900	Mp2g02000	Mp2g01030
AT5G37430			Mp1g22980	Mp2g02010	Mp2g01100
AT5G37440			Mp1g22990	Mp2g02030	Mp2g01140
AT5G37640			Mp1g23000	Mp2g02230	Mp2g01160
AT5G37793			Mp1g23030	Mp2g02500	Mp2g01180
AT5G37900			Mp1g23040	Mp2g02510	Mp2g01240
AT5G38380			Mp1g23060	Mp2g02610	Mp2g01250
AT5G38510			Mp1g23070	Mp2g02620	Mp2g01260
AT5G38540			Mp1g23080	Mp2g02630	Mp2g01320
AT5G38690			Mp1g23120	Mp2g02740	Mp2g01330
AT5G38740			Mp1g23160	Mp2g02750	Mp2g01380
AT5G38743			Mp1g23190	Mp2g02800	Mp2g01730
AT5G38747			Mp1g23300	Mp2g02820	Mp2g01830
AT5G38820			Mp1g23340	Mp2g02850	Mp2g01840
AT5G39390			Mp1g23350	Mp2g02890	Mp2g01940
AT5G39890			Mp1g23360	Mp2g02910	Mp2g01960
AT5G40260			Mp1g23390	Mp2g02920	Mp2g01970
AT5G40310			Mp1g23480	Mp2g02940	Mp2g01980
AT5G40430			Mp1g23510	Mp2g03020	Mp2g02020
AT5G40470			Mp1g23560	Mp2g03060	Mp2g02050
AT5G40700			Mp1g23570	Mp2g03070	Mp2g02070
AT5G41350			Mp1g23640	Mp2g03130	Mp2g02080
AT5G41640			Mp1g23650	Mp2g03180	Mp2g02110
AT5G41770			Mp1g23690	Mp2g03250	Mp2g02150
AT5G42220			Mp1g23760	Mp2g03340	Mp2g02170
AT5G42700			Mp1g23770	Mp2g03770	Mp2g02190
AT5G42970			Mp1g23775	Mp2g03810	Mp2g02240
AT5G43290			Mp1g23780	Mp2g03820	Mp2g02250
AT5G44690			Mp1g23820	Mp2g03880	Mp2g02260
AT5G44970			Mp1g23830	Mp2g03910	Mp2g02310
AT5G44980			Mp1g23880	Mp2g03920	Mp2g02340
AT5G45140			Mp1g23890	Mp2g03930	Mp2g02430
AT5G45240			Mp1g23930	Mp2g03940	Mp2g02440
AT5G45775			Mp1g23950	Mp2g04000	Mp2g02490
AT5G45780			Mp1g23960	Mp2g04010	Mp2g02570
AT5G45990			Mp1g24000	Mp2g04030	Mp2g02690
AT5G47840			Mp1g24070	Mp2g04060	Mp2g02700
AT5G48400			Mp1g24110	Mp2g04150	Mp2g02760
AT5G48600			Mp1g24130	Mp2g04280	Mp2g02880
AT5G48710			Mp1g24140	Mp2g04360	Mp2g02950
AT5G49210			Mp1g24190	Mp2g04410	Mp2g03000
AT5G49470			Mp1g24200	Mp2g04470	Mp2g03010
AT5G49780			Mp1g24220	Mp2g04530	Mp2g03120
AT5G49810			Mp1g24230	Mp2g04560	Mp2g03200
AT5G50010			Mp1g24240	Mp2g04570	Mp2g03230
AT5G50150			Mp1g24250	Mp2g04670	Mp2g03240
AT5G50430			Mp1g24260	Mp2g04700	Mp2g03350
AT5G50550			Mp1g24310	Mp2g04750	Mp2g03360
AT5G50665			Mp1g24330	Mp2g04760	Mp2g03460
AT5G50790			Mp1g24340	Mp2g04790	Mp2g03470
AT5G50930			Mp1g24460	Mp2g04800	Mp2g03760
AT5G51200			Mp1g24490	Mp2g04850	Mp2g03800
AT5G52340			Mp1g24560	Mp2g04920	Mp2g03890
AT5G53020			Mp1g24570	Mp2g04930	Mp2g03960
AT5G53635			Mp1g24580	Mp2g04960	Mp2g03990
AT5G53637			Mp1g24590	Mp2g04990	Mp2g04040
AT5G53640			Mp1g24600	Mp2g05030	Mp2g04070
AT5G54280			Mp1g24670	Mp2g05070	Mp2g04080
AT5G55565			Mp1g24770	Mp2g05080	Mp2g04090
AT5G55580			Mp1g24780	Mp2g05100	Mp2g04100
AT5G55840			Mp1g24800	Mp2g05270	Mp2g04110
AT5G56400			Mp1g24820	Mp2g05330	Mp2g04140
AT5G56410			Mp1g24840	Mp2g05350	Mp2g04160
AT5G56500			Mp1g24850	Mp2g05380	Mp2g04190
AT5G58450			Mp1g24860	Mp2g05400	Mp2g04200
AT5G58720			Mp1g24870	Mp2g05500	Mp2g04250
AT5G59210			Mp1g24880	Mp2g05530	Mp2g04320
AT5G60040			Mp1g24900	Mp2g05540	Mp2g04330
AT5G60930			Mp1g24910	Mp2g05570	Mp2g04340
AT5G61140			Mp1g24940	Mp2g05600	Mp2g04370
AT5G61460			Mp1g24950	Mp2g05630	Mp2g04390
AT5G62240			Mp1g24960	Mp2g05660	Mp2g04420
AT5G62410			Mp1g24970	Mp2g05690	Mp2g04500
AT5G62540			Mp1g24980	Mp2g05700	Mp2g04540
AT5G62650			Mp1g25000	Mp2g05720	Mp2g04590
AT5G62960			Mp1g25070	Mp2g05730	Mp2g04600
AT5G64070			Mp1g25170	Mp2g05830	Mp2g04610
AT5G65225			Mp1g25180	Mp2g05850	Mp2g04620
AT5G65240			Mp1g25200	Mp2g05870	Mp2g04740
AT5G65800			Mp1g25210	Mp2g05890	Mp2g04840
AT5G65810			Mp1g25280	Mp2g05910	Mp2g04870
AT5G65820			Mp1g25290	Mp2g05930	Mp2g04910
AT5G66980			Mp1g25400	Mp2g05940	Mp2g04950
AT5G67200			Mp1g25410	Mp2g05950	Mp2g05050
AT5G67230			Mp1g25420	Mp2g05960	Mp2g05060
			Mp1g25430	Mp2g06030	Mp2g05160
			Mp1g25440	Mp2g06090	Mp2g05200
			Mp1g25480	Mp2g06110	Mp2g05240
			Mp1g25490	Mp2g06140	Mp2g05290
			Mp1g25610	Mp2g06170	Mp2g05510
			Mp1g25620	Mp2g06240	Mp2g05520
			Mp1g25720	Mp2g06340	Mp2g05580
			Mp1g25730	Mp2g06350	Mp2g05590
			Mp1g25750	Mp2g06410	Mp2g05640
			Mp1g25820	Mp2g06430	Mp2g05670
			Mp1g25850	Mp2g06490	Mp2g05680
			Mp1g25890	Mp2g06520	Mp2g05740
			Mp1g25950	Mp2g06670	Mp2g05750
			Mp1g25960	Mp2g06770	Mp2g05920
			Mp1g25970	Mp2g06810	Mp2g06000
			Mp1g25980	Mp2g06820	Mp2g06020
			Mp1g25990	Mp2g06860	Mp2g06050
			Mp1g26000	Mp2g06910	Mp2g06070
			Mp1g26020	Mp2g06960	Mp2g06150
			Mp1g26100	Mp2g06980	Mp2g06200
			Mp1g26110	Mp2g07030	Mp2g06210
			Mp1g26160	Mp2g07040	Mp2g06230
			Mp1g26170	Mp2g07100	Mp2g06360
			Mp1g26180	Mp2g07110	Mp2g06450
			Mp1g26210	Mp2g07130	Mp2g06460
			Mp1g26220	Mp2g07140	Mp2g06480
			Mp1g26240	Mp2g07150	Mp2g06620
			Mp1g26400	Mp2g07170	Mp2g06630
			Mp1g26430	Mp2g07200	Mp2g06690
			Mp1g26460	Mp2g07310	Mp2g06850
			Mp1g26470	Mp2g07340	Mp2g06920
			Mp1g26570	Mp2g07430	Mp2g06940
			Mp1g26580	Mp2g07440	Mp2g06990
			Mp1g26640	Mp2g07490	Mp2g07010
			Mp1g26650	Mp2g07530	Mp2g07020
			Mp1g26660	Mp2g07540	Mp2g07060
			Mp1g26730	Mp2g07580	Mp2g07080
			Mp1g26740	Mp2g07640	Mp2g07190
			Mp1g26750	Mp2g07690	Mp2g07210
			Mp1g26760	Mp2g07700	Mp2g07220
			Mp1g26770	Mp2g07760	Mp2g07240
			Mp1g26780	Mp2g07770	Mp2g07250
			Mp1g26810	Mp2g07780	Mp2g07290
			Mp1g26900	Mp2g07790	Mp2g07350
			Mp1g26970	Mp2g07850	Mp2g07510
			Mp1g26980	Mp2g07890	Mp2g07520
			Mp1g26990	Mp2g07930	Mp2g07570
			Mp1g27010	Mp2g07970	Mp2g07660
			Mp1g27020	Mp2g07980	Mp2g07670
			Mp1g27030	Mp2g08020	Mp2g07710
			Mp1g27040	Mp2g08050	Mp2g07740
			Mp1g27070	Mp2g08160	Mp2g07750
			Mp1g27080	Mp2g08180	Mp2g07820
			Mp1g27160	Mp2g08190	Mp2g07870
			Mp1g27170	Mp2g08210	Mp2g07900
			Mp1g27190	Mp2g08260	Mp2g07920
			Mp1g27210	Mp2g08280	Mp2g07950
			Mp1g27280	Mp2g08290	Mp2g07960
			Mp1g27460	Mp2g08350	Mp2g07990
			Mp1g27480	Mp2g08370	Mp2g08030
			Mp1g27490	Mp2g08400	Mp2g08060
			Mp1g27580	Mp2g08510	Mp2g08150
			Mp1g27640	Mp2g08550	Mp2g08170
			Mp1g27720	Mp2g08630	Mp2g08320
			Mp1g27730	Mp2g08670	Mp2g08410
			Mp1g27780	Mp2g08760	Mp2g08420
			Mp1g27790	Mp2g08800	Mp2g08430
			Mp1g27810	Mp2g08870	Mp2g08440
			Mp1g27820	Mp2g08920	Mp2g08450
			Mp1g27830	Mp2g08940	Mp2g08480
			Mp1g27860	Mp2g08970	Mp2g08490
			Mp1g27870	Mp2g08980	Mp2g08580
			Mp1g27880	Mp2g09050	Mp2g08610
			Mp1g27890	Mp2g09140	Mp2g08640
			Mp1g27910	Mp2g09150	Mp2g08690
			Mp1g27930	Mp2g09200	Mp2g08750
			Mp1g27960	Mp2g09340	Mp2g08820
			Mp1g27970	Mp2g09390	Mp2g08850
			Mp1g27980	Mp2g09400	Mp2g08890
			Mp1g27990	Mp2g09510	Mp2g08900
			Mp1g28000	Mp2g09640	Mp2g08950
			Mp1g28020	Mp2g09700	Mp2g08990
			Mp1g28040	Mp2g09710	Mp2g09030
			Mp1g28060	Mp2g09820	Mp2g09060
			Mp1g28070	Mp2g09840	Mp2g09070
			Mp1g28140	Mp2g09850	Mp2g09080
			Mp1g28150	Mp2g09970	Mp2g09100
			Mp1g28190	Mp2g09990	Mp2g09130
			Mp1g28230	Mp2g10090	Mp2g09190
			Mp1g28250	Mp2g10340	Mp2g09210
			Mp1g28260	Mp2g10470	Mp2g09220
			Mp1g28300	Mp2g10480	Mp2g09250
			Mp1g28350	Mp2g10520	Mp2g09260
			Mp1g28440	Mp2g10530	Mp2g09280
			Mp1g28450	Mp2g10540	Mp2g09290
			Mp1g28510	Mp2g10580	Mp2g09320
			Mp1g28540	Mp2g10640	Mp2g09330
			Mp1g28550	Mp2g10650	Mp2g09360
			Mp1g28580	Mp2g10860	Mp2g09410
			Mp1g28600	Mp2g10950	Mp2g09420
			Mp1g28640	Mp2g10970	Mp2g09490
			Mp1g28650	Mp2g11000	Mp2g09550
			Mp1g28690	Mp2g11080	Mp2g09610
			Mp1g28730	Mp2g11180	Mp2g09630
			Mp1g28870	Mp2g11200	Mp2g09680
			Mp1g28880	Mp2g11210	Mp2g09750
			Mp1g28940	Mp2g11530	Mp2g09810
			Mp1g29000	Mp2g11540	Mp2g09860
			Mp1g29050	Mp2g11630	Mp2g09880
			Mp1g29100	Mp2g11780	Mp2g09940
			Mp1g29110	Mp2g11820	Mp2g09960
			Mp1g29130	Mp2g11840	Mp2g10040
			Mp1g29180	Mp2g11850	Mp2g10130
			Mp1g29260	Mp2g11860	Mp2g10180
			Mp1g29290	Mp2g12050	Mp2g10200
			Mp1g29300	Mp2g12060	Mp2g10230
			Mp1g29310	Mp2g12290	Mp2g10240
			Mp1g29320	Mp2g12350	Mp2g10260
			Mp1g29330	Mp2g12370	Mp2g10280
			Mp1g29510	Mp2g12390	Mp2g10300
			Mp1g29560	Mp2g12470	Mp2g10420
			Mp1g29570	Mp2g12520	Mp2g10450
			Mp1g29580	Mp2g12530	Mp2g10460
			Mp1g29600	Mp2g12610	Mp2g10490
			Mp1g29630	Mp2g12620	Mp2g10500
			Mp1g29670	Mp2g12640	Mp2g10560
			Mp1g29700	Mp2g12650	Mp2g10570
			Mp1g29710	Mp2g12660	Mp2g10610
			Mp1g29720	Mp2g12830	Mp2g10620
			Mp1g29780	Mp2g12860	Mp2g10660
			Mp1g29810	Mp2g12880	Mp2g10700
			Mp2g00040	Mp2g12900	Mp2g10730
			Mp2g00050	Mp2g12910	Mp2g10740
			Mp2g00120	Mp2g12920	Mp2g10780
			Mp2g00130	Mp2g12940	Mp2g10800
			Mp2g00170	Mp2g12970	Mp2g10850
			Mp2g00220	Mp2g13000	Mp2g10870
			Mp2g00230	Mp2g13010	Mp2g10890
			Mp2g00240	Mp2g13020	Mp2g10900
			Mp2g00250	Mp2g13030	Mp2g10920
			Mp2g00260	Mp2g13040	Mp2g10960
			Mp2g00280	Mp2g13070	Mp2g10980
			Mp2g00300	Mp2g13100	Mp2g11030
			Mp2g00310	Mp2g13120	Mp2g11040
			Mp2g00320	Mp2g13250	Mp2g11110
			Mp2g00340	Mp2g13330	Mp2g11120
			Mp2g00410	Mp2g13350	Mp2g11160
			Mp2g00450	Mp2g13430	Mp2g11270
			Mp2g00460	Mp2g13490	Mp2g11280
			Mp2g00500	Mp2g13500	Mp2g11310
			Mp2g00510	Mp2g13570	Mp2g11320
			Mp2g00520	Mp2g13590	Mp2g11340
			Mp2g00670	Mp2g13620	Mp2g11390
			Mp2g00680	Mp2g13630	Mp2g11400
			Mp2g00710	Mp2g13740	Mp2g11470
			Mp2g00800	Mp2g13770	Mp2g11500
			Mp2g00880	Mp2g13810	Mp2g11510
			Mp2g00890	Mp2g13910	Mp2g11550
			Mp2g00900	Mp2g13930	Mp2g11590
			Mp2g00910	Mp2g13970	Mp2g11640
			Mp2g00920	Mp2g14000	Mp2g11650
			Mp2g00930	Mp2g14160	Mp2g11670
			Mp2g00960	Mp2g14290	Mp2g11680
			Mp2g00970	Mp2g14340	Mp2g11690
			Mp2g00990	Mp2g14380	Mp2g11770
			Mp2g01020	Mp2g14430	Mp2g11790
			Mp2g01110	Mp2g14590	Mp2g11810
			Mp2g01120	Mp2g14830	Mp2g11880
			Mp2g01190	Mp2g14870	Mp2g11890
			Mp2g01270	Mp2g14910	Mp2g11920
			Mp2g01340	Mp2g14930	Mp2g11940
			Mp2g01350	Mp2g14940	Mp2g11960
			Mp2g01360	Mp2g15000	Mp2g12140
			Mp2g01400	Mp2g15010	Mp2g12150
			Mp2g01410	Mp2g15040	Mp2g12170
			Mp2g01420	Mp2g15090	Mp2g12210
			Mp2g01430	Mp2g15100	Mp2g12250
			Mp2g01450	Mp2g15110	Mp2g12300
			Mp2g01490	Mp2g15170	Mp2g12450
			Mp2g01500	Mp2g15290	Mp2g12510
			Mp2g01670	Mp2g15330	Mp2g12540
			Mp2g01680	Mp2g15370	Mp2g12550
			Mp2g01700	Mp2g15380	Mp2g12780
			Mp2g01710	Mp2g15390	Mp2g12820
			Mp2g01720	Mp2g15400	Mp2g12960
			Mp2g01740	Mp2g15610	Mp2g12980
			Mp2g01750	Mp2g15780	Mp2g13110
			Mp2g01760	Mp2g15810	Mp2g13160
			Mp2g01770	Mp2g15840	Mp2g13170
			Mp2g01780	Mp2g15870	Mp2g13180
			Mp2g01790	Mp2g15890	Mp2g13200
			Mp2g01800	Mp2g15930	Mp2g13210
			Mp2g01860	Mp2g16000	Mp2g13230
			Mp2g01990	Mp2g16010	Mp2g13380
			Mp2g02000	Mp2g16060	Mp2g13460
			Mp2g02010	Mp2g16090	Mp2g13470
			Mp2g02030	Mp2g16100	Mp2g13510
			Mp2g02095a	Mp2g16130	Mp2g13540
			Mp2g02200	Mp2g16150	Mp2g13600
			Mp2g02210	Mp2g16180	Mp2g13610
			Mp2g02220	Mp2g16240	Mp2g13660
			Mp2g02230	Mp2g16350	Mp2g13670
			Mp2g02330	Mp2g16380	Mp2g13680
			Mp2g02500	Mp2g16400	Mp2g13760
			Mp2g02510	Mp2g16440	Mp2g13830
			Mp2g02610	Mp2g16450	Mp2g13840
			Mp2g02620	Mp2g16530	Mp2g13850
			Mp2g02630	Mp2g16560	Mp2g13950
			Mp2g02740	Mp2g16590	Mp2g13990
			Mp2g02750	Mp2g16600	Mp2g14010
			Mp2g02800	Mp2g16720	Mp2g14120
			Mp2g02820	Mp2g16790	Mp2g14130
			Mp2g02830	Mp2g16940	Mp2g14140
			Mp2g02850	Mp2g16960	Mp2g14180
			Mp2g02890	Mp2g16990	Mp2g14220
			Mp2g02910	Mp2g17040	Mp2g14230
			Mp2g02920	Mp2g17100	Mp2g14240
			Mp2g02930	Mp2g17110	Mp2g14310
			Mp2g02940	Mp2g17160	Mp2g14320
			Mp2g03020	Mp2g17180	Mp2g14330
			Mp2g03030	Mp2g17190	Mp2g14390
			Mp2g03060	Mp2g17420	Mp2g14410
			Mp2g03070	Mp2g17480	Mp2g14440
			Mp2g03110	Mp2g17510	Mp2g14520
			Mp2g03130	Mp2g17520	Mp2g14530
			Mp2g03140	Mp2g17570	Mp2g14540
			Mp2g03150	Mp2g17590	Mp2g14560
			Mp2g03180	Mp2g17620	Mp2g14600
			Mp2g03250	Mp2g17650	Mp2g14610
			Mp2g03320	Mp2g17670	Mp2g14630
			Mp2g03330	Mp2g17680	Mp2g14670
			Mp2g03340	Mp2g17860	Mp2g14690
			Mp2g03770	Mp2g17880	Mp2g14760
			Mp2g03780	Mp2g17890	Mp2g14800
			Mp2g03810	Mp2g17900	Mp2g14810
			Mp2g03820	Mp2g17950	Mp2g14820
			Mp2g03860	Mp2g17960	Mp2g15300
			Mp2g03870	Mp2g18050	Mp2g15450
			Mp2g03880	Mp2g18070	Mp2g15470
			Mp2g03910	Mp2g18150	Mp2g15520
			Mp2g03920	Mp2g18210	Mp2g15540
			Mp2g03930	Mp2g18350	Mp2g15620
			Mp2g03940	Mp2g18510	Mp2g15660
			Mp2g04000	Mp2g18520	Mp2g15730
			Mp2g04010	Mp2g18560	Mp2g15750
			Mp2g04030	Mp2g18570	Mp2g15790
			Mp2g04050	Mp2g18730	Mp2g15860
			Mp2g04060	Mp2g18740	Mp2g15900
			Mp2g04150	Mp2g18900	Mp2g15940
			Mp2g04280	Mp2g18930	Mp2g16050
			Mp2g04350	Mp2g18950	Mp2g16070
			Mp2g04360	Mp2g18960	Mp2g16080
			Mp2g04410	Mp2g18970	Mp2g16110
			Mp2g04440	Mp2g18990	Mp2g16120
			Mp2g04470	Mp2g19030	Mp2g16190
			Mp2g04520	Mp2g19080	Mp2g16200
			Mp2g04530	Mp2g19100	Mp2g16290
			Mp2g04560	Mp2g19170	Mp2g16320
			Mp2g04570	Mp2g19180	Mp2g16330
			Mp2g04650	Mp2g19210	Mp2g16490
			Mp2g04670	Mp2g19310	Mp2g16550
			Mp2g04700	Mp2g19350	Mp2g16570
			Mp2g04750	Mp2g19370	Mp2g16580
			Mp2g04760	Mp2g19400	Mp2g16640
			Mp2g04770	Mp2g19410	Mp2g16680
			Mp2g04780	Mp2g19430	Mp2g16690
			Mp2g04790	Mp2g19460	Mp2g16820
			Mp2g04800	Mp2g19470	Mp2g16860
			Mp2g04810	Mp2g19500	Mp2g16890
			Mp2g04820	Mp2g19680	Mp2g16910
			Mp2g04850	Mp2g19690	Mp2g16930
			Mp2g04920	Mp2g19720	Mp2g17000
			Mp2g04930	Mp2g19730	Mp2g17010
			Mp2g04940	Mp2g19780	Mp2g17050
			Mp2g04960	Mp2g19930	Mp2g17090
			Mp2g04990	Mp2g19970	Mp2g17120
			Mp2g05030	Mp2g19990	Mp2g17130
			Mp2g05070	Mp2g20000	Mp2g17210
			Mp2g05080	Mp2g20040	Mp2g17240
			Mp2g05090	Mp2g20050	Mp2g17270
			Mp2g05100	Mp2g20100	Mp2g17310
			Mp2g05150	Mp2g20190	Mp2g17360
			Mp2g05270	Mp2g20200	Mp2g17410
			Mp2g05320	Mp2g20220	Mp2g17430
			Mp2g05330	Mp2g20230	Mp2g17450
			Mp2g05350	Mp2g20240	Mp2g17540
			Mp2g05370	Mp2g20260	Mp2g17690
			Mp2g05380	Mp2g20270	Mp2g17700
			Mp2g05390	Mp2g20290	Mp2g17720
			Mp2g05400	Mp2g20330	Mp2g17770
			Mp2g05500	Mp2g20340	Mp2g17840
			Mp2g05530	Mp2g20390	Mp2g17850
			Mp2g05540	Mp2g20480	Mp2g17870
			Mp2g05550	Mp2g20590	Mp2g17910
			Mp2g05570	Mp2g20660	Mp2g17920
			Mp2g05600	Mp2g20710	Mp2g18000
			Mp2g05630	Mp2g20720	Mp2g18020
			Mp2g05660	Mp2g20790	Mp2g18040
			Mp2g05690	Mp2g20800	Mp2g18110
			Mp2g05700	Mp2g20820	Mp2g18120
			Mp2g05720	Mp2g20830	Mp2g18130
			Mp2g05730	Mp2g20850	Mp2g18140
			Mp2g05780	Mp2g20880	Mp2g18280
			Mp2g05820	Mp2g20970	Mp2g18310
			Mp2g05830	Mp2g21020	Mp2g18330
			Mp2g05840	Mp2g21050	Mp2g18360
			Mp2g05850	Mp2g21060	Mp2g18370
			Mp2g05870	Mp2g21100	Mp2g18380
			Mp2g05890	Mp2g21150	Mp2g18390
			Mp2g05900	Mp2g21160	Mp2g18430
			Mp2g05910	Mp2g21170	Mp2g18440
			Mp2g05930	Mp2g21200	Mp2g18500
			Mp2g05940	Mp2g21300	Mp2g18530
			Mp2g05950	Mp2g21310	Mp2g18540
			Mp2g05960	Mp2g21320	Mp2g18550
			Mp2g06030	Mp2g21340	Mp2g18580
			Mp2g06090	Mp2g21390	Mp2g18660
			Mp2g06100	Mp2g21430	Mp2g18700
			Mp2g06110	Mp2g21440	Mp2g18710
			Mp2g06140	Mp2g21480	Mp2g18750
			Mp2g06170	Mp2g21500	Mp2g18760
			Mp2g06240	Mp2g21620	Mp2g18800
			Mp2g06250	Mp2g21640	Mp2g18860
			Mp2g06260	Mp2g21660	Mp2g18940
			Mp2g06340	Mp2g21670	Mp2g19060
			Mp2g06350	Mp2g21710	Mp2g19070
			Mp2g06400	Mp2g21730	Mp2g19270
			Mp2g06410	Mp2g21740	Mp2g19280
			Mp2g06430	Mp2g21760	Mp2g19300
			Mp2g06490	Mp2g21770	Mp2g19320
			Mp2g06520	Mp2g21780	Mp2g19380
			Mp2g06670	Mp2g21800	Mp2g19420
			Mp2g06730	Mp2g21830	Mp2g19530
			Mp2g06760	Mp2g21840	Mp2g19550
			Mp2g06770	Mp2g21890	Mp2g19580
			Mp2g06780	Mp2g21920	Mp2g19640
			Mp2g06810	Mp2g22040	Mp2g19650
			Mp2g06820	Mp2g22050	Mp2g19670
			Mp2g06830	Mp2g22100	Mp2g19740
			Mp2g06840	Mp2g22200	Mp2g19750
			Mp2g06860	Mp2g22250	Mp2g19800
			Mp2g06910	Mp2g22260	Mp2g19840
			Mp2g06960	Mp2g22270	Mp2g19950
			Mp2g06980	Mp2g22330	Mp2g20060
			Mp2g07030	Mp2g22360	Mp2g20090
			Mp2g07040	Mp2g22370	Mp2g20110
			Mp2g07100	Mp2g22440	Mp2g20120
			Mp2g07110	Mp2g22490	Mp2g20170
			Mp2g07120	Mp2g22610	Mp2g20180
			Mp2g07130	Mp2g22630	Mp2g20300
			Mp2g07140	Mp2g22640	Mp2g20360
			Mp2g07150	Mp2g22700	Mp2g20400
			Mp2g07170	Mp2g22790	Mp2g20470
			Mp2g07200	Mp2g22830	Mp2g20520
			Mp2g07260	Mp2g22860	Mp2g20620
			Mp2g07310	Mp2g22890	Mp2g20640
			Mp2g07320	Mp2g22920	Mp2g20750
			Mp2g07340	Mp2g22940	Mp2g20910
			Mp2g07430	Mp2g23040	Mp2g20950
			Mp2g07440	Mp2g23050	Mp2g21110
			Mp2g07490	Mp2g23060	Mp2g21120
			Mp2g07500	Mp2g23070	Mp2g21220
			Mp2g07530	Mp2g23150	Mp2g21230
			Mp2g07540	Mp2g23380	Mp2g21290
			Mp2g07580	Mp2g23410	Mp2g21360
			Mp2g07640	Mp2g23490	Mp2g21420
			Mp2g07690	Mp2g23550	Mp2g21490
			Mp2g07700	Mp2g23580	Mp2g21530
			Mp2g07730	Mp2g23640	Mp2g21580
			Mp2g07760	Mp2g23670	Mp2g21590
			Mp2g07770	Mp2g23750	Mp2g21810
			Mp2g07780	Mp2g23800	Mp2g21870
			Mp2g07790	Mp2g23810	Mp2g21880
			Mp2g07850	Mp2g23890	Mp2g21900
			Mp2g07860	Mp2g23900	Mp2g21950
			Mp2g07890	Mp2g23910	Mp2g22060
			Mp2g07930	Mp2g23990	Mp2g22090
			Mp2g07970	Mp2g24000	Mp2g22120
			Mp2g07980	Mp2g24010	Mp2g22150
			Mp2g08020	Mp2g24050	Mp2g22160
			Mp2g08050	Mp2g24070	Mp2g22170
			Mp2g08055a	Mp2g24080	Mp2g22320
			Mp2g08160	Mp2g24110	Mp2g22380
			Mp2g08180	Mp2g24150	Mp2g22460
			Mp2g08190	Mp2g24160	Mp2g22470
			Mp2g08210	Mp2g24440	Mp2g22530
			Mp2g08240	Mp2g24650	Mp2g22550
			Mp2g08250	Mp2g24710	Mp2g22560
			Mp2g08260	Mp2g24860	Mp2g22660
			Mp2g08270	Mp2g24870	Mp2g22670
			Mp2g08280	Mp2g24920	Mp2g22690
			Mp2g08290	Mp2g24940	Mp2g22710
			Mp2g08330	Mp2g25030	Mp2g22750
			Mp2g08340	Mp2g25060	Mp2g22820
			Mp2g08350	Mp2g25080	Mp2g22880
			Mp2g08370	Mp2g25090	Mp2g22980
			Mp2g08390	Mp2g25220	Mp2g23010
			Mp2g08400	Mp2g25330	Mp2g23080
			Mp2g08510	Mp2g25420	Mp2g23090
			Mp2g08550	Mp2g25570	Mp2g23120
			Mp2g08630	Mp2g25600	Mp2g23170
			Mp2g08650	Mp2g25640	Mp2g23180
			Mp2g08670	Mp2g25660	Mp2g23210
			Mp2g08740	Mp2g25700	Mp2g23260
			Mp2g08760	Mp2g25760	Mp2g23290
			Mp2g08780	Mp2g25850	Mp2g23310
			Mp2g08800	Mp2g25860	Mp2g23330
			Mp2g08810	Mp2g25900	Mp2g23370
			Mp2g08830	Mp2g25910	Mp2g23390
			Mp2g08870	Mp2g25940	Mp2g23470
			Mp2g08920	Mp2g26160	Mp2g23510
			Mp2g08930	Mp2g26170	Mp2g23540
			Mp2g08940	Mp2g26220	Mp2g23600
			Mp2g08970	Mp2g26250	Mp2g23610
			Mp2g08980	Mp2g26320	Mp2g23650
			Mp2g09050	Mp2g26330	Mp2g23780
			Mp2g09140	Mp2g26380	Mp2g23790
			Mp2g09150	Mp2g26400	Mp2g23920
			Mp2g09200	Mp2g26470	Mp2g23960
			Mp2g09340	Mp2g26560	Mp2g23970
			Mp2g09390	Mp2g26600	Mp2g24030
			Mp2g09400	Mp2g26620	Mp2g24040
			Mp2g09510	Mp2g26670	Mp2g24180
			Mp2g09530	Mp2g26740	Mp2g24300
			Mp2g09560	Mp2g26800	Mp2g24340
			Mp2g09570	Mp2g26830	Mp2g24400
			Mp2g09620	Mp3g00110	Mp2g24490
			Mp2g09640	Mp3g00130	Mp2g24570
			Mp2g09700	Mp3g00230	Mp2g24630
			Mp2g09710	Mp3g00240	Mp2g24640
			Mp2g09820	Mp3g00300	Mp2g24660
			Mp2g09830	Mp3g00320	Mp2g24670
			Mp2g09840	Mp3g00330	Mp2g24690
			Mp2g09850	Mp3g00380	Mp2g24720
			Mp2g09970	Mp3g00460	Mp2g24850
			Mp2g09980	Mp3g00480	Mp2g24910
			Mp2g09990	Mp3g00500	Mp2g24950
			Mp2g09995a	Mp3g00570	Mp2g25020
			Mp2g10060	Mp3g00790	Mp2g25040
			Mp2g10070	Mp3g00810	Mp2g25070
			Mp2g10090	Mp3g00840	Mp2g25120
			Mp2g10100	Mp3g00850	Mp2g25240
			Mp2g10150	Mp3g00940	Mp2g25260
			Mp2g10170	Mp3g00980	Mp2g25290
			Mp2g10340	Mp3g00990	Mp2g25370
			Mp2g10470	Mp3g01000	Mp2g25390
			Mp2g10480	Mp3g01010	Mp2g25410
			Mp2g10520	Mp3g01030	Mp2g25440
			Mp2g10530	Mp3g01130	Mp2g25460
			Mp2g10540	Mp3g01160	Mp2g25470
			Mp2g10580	Mp3g01170	Mp2g25480
			Mp2g10630	Mp3g01200	Mp2g25540
			Mp2g10640	Mp3g01230	Mp2g25620
			Mp2g10650	Mp3g01310	Mp2g25720
			Mp2g10860	Mp3g01400	Mp2g25730
			Mp2g10950	Mp3g01410	Mp2g25750
			Mp2g10970	Mp3g01420	Mp2g25770
			Mp2g10975	Mp3g01430	Mp2g25780
			Mp2g11000	Mp3g01480	Mp2g25790
			Mp2g11070	Mp3g01490	Mp2g25830
			Mp2g11080	Mp3g01550	Mp2g25950
			Mp2g11090	Mp3g01570	Mp2g25960
			Mp2g11100	Mp3g01600	Mp2g25990
			Mp2g11180	Mp3g01680	Mp2g26020
			Mp2g11200	Mp3g01690	Mp2g26180
			Mp2g11210	Mp3g01700	Mp2g26230
			Mp2g11240	Mp3g01730	Mp2g26280
			Mp2g11250	Mp3g01810	Mp2g26300
			Mp2g11530	Mp3g01820	Mp2g26310
			Mp2g11540	Mp3g01840	Mp2g26340
			Mp2g11570	Mp3g01970	Mp2g26430
			Mp2g11580	Mp3g01980	Mp2g26500
			Mp2g11600	Mp3g02160	Mp2g26570
			Mp2g11610	Mp3g02190	Mp2g26660
			Mp2g11620	Mp3g02240	Mp2g26680
			Mp2g11630	Mp3g02250	Mp2g26700
			Mp2g11780	Mp3g02270	Mp2g26710
			Mp2g11820	Mp3g02320	Mp2g26720
			Mp2g11830	Mp3g02330	Mp2g26760
			Mp2g11840	Mp3g02460	Mp2g26770
			Mp2g11850	Mp3g02550	Mp2g26780
			Mp2g11860	Mp3g02580	Mp2g26790
			Mp2g11900	Mp3g02590	Mp2g26810
			Mp2g11975b	Mp3g02600	Mp3g00020
			Mp2g12000	Mp3g02630	Mp3g00100
			Mp2g12010	Mp3g02670	Mp3g00120
			Mp2g12020	Mp3g02690	Mp3g00170
			Mp2g12030	Mp3g02700	Mp3g00180
			Mp2g12040	Mp3g02710	Mp3g00190
			Mp2g12050	Mp3g02720	Mp3g00210
			Mp2g12060	Mp3g02800	Mp3g00420
			Mp2g12290	Mp3g02810	Mp3g00550
			Mp2g12350	Mp3g02820	Mp3g00600
			Mp2g12370	Mp3g02840	Mp3g00620
			Mp2g12390	Mp3g02930	Mp3g00730
			Mp2g12460	Mp3g03020	Mp3g00740
			Mp2g12470	Mp3g03070	Mp3g00750
			Mp2g12520	Mp3g03080	Mp3g00870
			Mp2g12530	Mp3g03220	Mp3g00880
			Mp2g12580	Mp3g03350	Mp3g00900
			Mp2g12590	Mp3g03360	Mp3g00910
			Mp2g12600	Mp3g03470	Mp3g00930
			Mp2g12610	Mp3g03480	Mp3g00960
			Mp2g12620	Mp3g03490	Mp3g00970
			Mp2g12630	Mp3g03520	Mp3g01020
			Mp2g12640	Mp3g03610	Mp3g01050
			Mp2g12650	Mp3g03620	Mp3g01060
			Mp2g12660	Mp3g03630	Mp3g01070
			Mp2g12670	Mp3g03720	Mp3g01080
			Mp2g12830	Mp3g03740	Mp3g01150
			Mp2g12840	Mp3g03750	Mp3g01210
			Mp2g12850	Mp3g03800	Mp3g01250
			Mp2g12860	Mp3g03810	Mp3g01280
			Mp2g12880	Mp3g03870	Mp3g01290
			Mp2g12890	Mp3g03900	Mp3g01360
			Mp2g12900	Mp3g03920	Mp3g01440
			Mp2g12910	Mp3g03930	Mp3g01450
			Mp2g12920	Mp3g03990	Mp3g01460
			Mp2g12940	Mp3g04030	Mp3g01540
			Mp2g12970	Mp3g04140	Mp3g01620
			Mp2g13000	Mp3g04160	Mp3g01630
			Mp2g13010	Mp3g04290	Mp3g01640
			Mp2g13020	Mp3g04310	Mp3g01670
			Mp2g13030	Mp3g04340	Mp3g01710
			Mp2g13040	Mp3g04350	Mp3g01870
			Mp2g13070	Mp3g04400	Mp3g01890
			Mp2g13100	Mp3g04430	Mp3g01920
			Mp2g13120	Mp3g04590	Mp3g02010
			Mp2g13130	Mp3g04620	Mp3g02060
			Mp2g13140	Mp3g04720	Mp3g02080
			Mp2g13190	Mp3g04750	Mp3g02090
			Mp2g13250	Mp3g04790	Mp3g02110
			Mp2g13330	Mp3g04800	Mp3g02120
			Mp2g13340	Mp3g04860	Mp3g02220
			Mp2g13350	Mp3g04870	Mp3g02280
			Mp2g13390	Mp3g04930	Mp3g02360
			Mp2g13430	Mp3g04940	Mp3g02440
			Mp2g13490	Mp3g04960	Mp3g02490
			Mp2g13500	Mp3g04970	Mp3g02570
			Mp2g13570	Mp3g05020	Mp3g02620
			Mp2g13590	Mp3g05110	Mp3g02640
			Mp2g13620	Mp3g05150	Mp3g02770
			Mp2g13630	Mp3g05170	Mp3g02790
			Mp2g13640	Mp3g05350	Mp3g02830
			Mp2g13740	Mp3g05360	Mp3g02850
			Mp2g13770	Mp3g05400	Mp3g02860
			Mp2g13810	Mp3g05490	Mp3g02940
			Mp2g13910	Mp3g05500	Mp3g02950
			Mp2g13920	Mp3g05520	Mp3g02980
			Mp2g13930	Mp3g05590	Mp3g02990
			Mp2g13970	Mp3g05600	Mp3g03060
			Mp2g13980	Mp3g05630	Mp3g03130
			Mp2g14000	Mp3g05640	Mp3g03160
			Mp2g14160	Mp3g05720	Mp3g03170
			Mp2g14170	Mp3g05900	Mp3g03200
			Mp2g14280	Mp3g06050	Mp3g03370
			Mp2g14290	Mp3g06100	Mp3g03380
			Mp2g14340	Mp3g06110	Mp3g03440
			Mp2g14380	Mp3g06120	Mp3g03530
			Mp2g14420	Mp3g06180	Mp3g03540
			Mp2g14430	Mp3g06190	Mp3g03600
			Mp2g14450	Mp3g06260	Mp3g03650
			Mp2g14460	Mp3g06270	Mp3g03670
			Mp2g14590	Mp3g06300	Mp3g03710
			Mp2g14680	Mp3g06310	Mp3g03760
			Mp2g14830	Mp3g06320	Mp3g03770
			Mp2g14860	Mp3g06450	Mp3g03820
			Mp2g14870	Mp3g06470	Mp3g03840
			Mp2g14880	Mp3g06570	Mp3g03880
			Mp2g14910	Mp3g06600	Mp3g04050
			Mp2g14930	Mp3g06650	Mp3g04060
			Mp2g14940	Mp3g06660	Mp3g04100
			Mp2g14950	Mp3g06740	Mp3g04200
			Mp2g15000	Mp3g06810	Mp3g04210
			Mp2g15010	Mp3g06890	Mp3g04220
			Mp2g15040	Mp3g06950	Mp3g04270
			Mp2g15060	Mp3g06960	Mp3g04280
			Mp2g15070	Mp3g06970	Mp3g04300
			Mp2g15085a	Mp3g07000	Mp3g04380
			Mp2g15090	Mp3g07080	Mp3g04390
			Mp2g15100	Mp3g07160	Mp3g04410
			Mp2g15110	Mp3g07240	Mp3g04700
			Mp2g15170	Mp3g07260	Mp3g04730
			Mp2g15200	Mp3g07270	Mp3g04810
			Mp2g15250	Mp3g07300	Mp3g04830
			Mp2g15280	Mp3g07360	Mp3g04850
			Mp2g15290	Mp3g07380	Mp3g04880
			Mp2g15330	Mp3g07390	Mp3g04910
			Mp2g15360	Mp3g07450	Mp3g04920
			Mp2g15370	Mp3g07510	Mp3g05180
			Mp2g15380	Mp3g07530	Mp3g05200
			Mp2g15390	Mp3g07620	Mp3g05270
			Mp2g15400	Mp3g07630	Mp3g05300
			Mp2g15440	Mp3g07830	Mp3g05330
			Mp2g15510	Mp3g07900	Mp3g05340
			Mp2g15580	Mp3g08030	Mp3g05380
			Mp2g15610	Mp3g08130	Mp3g05390
			Mp2g15760	Mp3g08150	Mp3g05460
			Mp2g15780	Mp3g08160	Mp3g05470
			Mp2g15810	Mp3g08190	Mp3g05510
			Mp2g15840	Mp3g08200	Mp3g05580
			Mp2g15850	Mp3g08210	Mp3g05690
			Mp2g15870	Mp3g08290	Mp3g05730
			Mp2g15890	Mp3g08340	Mp3g05740
			Mp2g15930	Mp3g08390	Mp3g05870
			Mp2g16000	Mp3g08400	Mp3g05910
			Mp2g16010	Mp3g08410	Mp3g05960
			Mp2g16060	Mp3g08540	Mp3g05970
			Mp2g16065	Mp3g08580	Mp3g05980
			Mp2g16090	Mp3g08670	Mp3g05990
			Mp2g16100	Mp3g08720	Mp3g06090
			Mp2g16130	Mp3g08730	Mp3g06250
			Mp2g16150	Mp3g08750	Mp3g06290
			Mp2g16180	Mp3g08840	Mp3g06360
			Mp2g16220	Mp3g08910	Mp3g06430
			Mp2g16230	Mp3g09040	Mp3g06460
			Mp2g16240	Mp3g09130	Mp3g06480
			Mp2g16350	Mp3g09240	Mp3g06530
			Mp2g16360	Mp3g09310	Mp3g06550
			Mp2g16380	Mp3g09320	Mp3g06700
			Mp2g16390	Mp3g09340	Mp3g06730
			Mp2g16400	Mp3g09350	Mp3g06900
			Mp2g16440	Mp3g09430	Mp3g06940
			Mp2g16450	Mp3g09450	Mp3g07030
			Mp2g16520	Mp3g09460	Mp3g07040
			Mp2g16530	Mp3g09520	Mp3g07100
			Mp2g16560	Mp3g09570	Mp3g07140
			Mp2g16590	Mp3g09870	Mp3g07170
			Mp2g16600	Mp3g09950	Mp3g07200
			Mp2g16720	Mp3g09980	Mp3g07320
			Mp2g16790	Mp3g10010	Mp3g07330
			Mp2g16940	Mp3g10030	Mp3g07470
			Mp2g16950	Mp3g10080	Mp3g07600
			Mp2g16960	Mp3g10090	Mp3g07610
			Mp2g16990	Mp3g10150	Mp3g07660
			Mp2g17040	Mp3g10230	Mp3g07690
			Mp2g17070	Mp3g10240	Mp3g07780
			Mp2g17080	Mp3g10340	Mp3g07790
			Mp2g17100	Mp3g10350	Mp3g07820
			Mp2g17110	Mp3g10530	Mp3g07890
			Mp2g17160	Mp3g10610	Mp3g07910
			Mp2g17180	Mp3g10700	Mp3g07930
			Mp2g17190	Mp3g10710	Mp3g07940
			Mp2g17300	Mp3g10770	Mp3g07950
			Mp2g17330	Mp3g10850	Mp3g08010
			Mp2g17340	Mp3g10910	Mp3g08060
			Mp2g17390	Mp3g10930	Mp3g08090
			Mp2g17420	Mp3g10940	Mp3g08100
			Mp2g17440	Mp3g11020	Mp3g08140
			Mp2g17480	Mp3g11030	Mp3g08240
			Mp2g17510	Mp3g11080	Mp3g08300
			Mp2g17520	Mp3g11100	Mp3g08350
			Mp2g17530	Mp3g11150	Mp3g08450
			Mp2g17560	Mp3g11240	Mp3g08470
			Mp2g17570	Mp3g11260	Mp3g08490
			Mp2g17580	Mp3g11270	Mp3g08520
			Mp2g17590	Mp3g11280	Mp3g08530
			Mp2g17610	Mp3g11370	Mp3g08570
			Mp2g17620	Mp3g11520	Mp3g08590
			Mp2g17650	Mp3g11540	Mp3g08610
			Mp2g17660	Mp3g11560	Mp3g08660
			Mp2g17670	Mp3g11610	Mp3g08690
			Mp2g17680	Mp3g11620	Mp3g08700
			Mp2g17710	Mp3g11650	Mp3g08770
			Mp2g17740	Mp3g11660	Mp3g08790
			Mp2g17750	Mp3g11710	Mp3g08820
			Mp2g17820	Mp3g11720	Mp3g08860
			Mp2g17860	Mp3g11730	Mp3g08870
			Mp2g17880	Mp3g11800	Mp3g08890
			Mp2g17890	Mp3g11830	Mp3g08920
			Mp2g17900	Mp3g11870	Mp3g08960
			Mp2g17950	Mp3g11900	Mp3g08980
			Mp2g17960	Mp3g11910	Mp3g09020
			Mp2g17980	Mp3g11990	Mp3g09030
			Mp2g18010	Mp3g12040	Mp3g09070
			Mp2g18050	Mp3g12080	Mp3g09120
			Mp2g18070	Mp3g12110	Mp3g09140
			Mp2g18150	Mp3g12150	Mp3g09170
			Mp2g18210	Mp3g12160	Mp3g09200
			Mp2g18250	Mp3g12390	Mp3g09210
			Mp2g18350	Mp3g12670	Mp3g09230
			Mp2g18480	Mp3g12680	Mp3g09290
			Mp2g18510	Mp3g12800	Mp3g09360
			Mp2g18520	Mp3g12880	Mp3g09400
			Mp2g18560	Mp3g12930	Mp3g09410
			Mp2g18570	Mp3g12970	Mp3g09590
			Mp2g18650	Mp3g12990	Mp3g09620
			Mp2g18730	Mp3g13050	Mp3g09650
			Mp2g18740	Mp3g13260	Mp3g09740
			Mp2g18900	Mp3g13340	Mp3g09810
			Mp2g18910	Mp3g13380	Mp3g09820
			Mp2g18930	Mp3g13410	Mp3g09860
			Mp2g18950	Mp3g13530	Mp3g09890
			Mp2g18960	Mp3g13590	Mp3g09910
			Mp2g18970	Mp3g13640	Mp3g10000
			Mp2g18990	Mp3g13690	Mp3g10110
			Mp2g19000	Mp3g13710	Mp3g10200
			Mp2g19030	Mp3g13730	Mp3g10390
			Mp2g19040	Mp3g13780	Mp3g10400
			Mp2g19080	Mp3g13790	Mp3g10410
			Mp2g19100	Mp3g13800	Mp3g10470
			Mp2g19170	Mp3g13910	Mp3g10560
			Mp2g19180	Mp3g14030	Mp3g10640
			Mp2g19210	Mp3g14080	Mp3g10660
			Mp2g19310	Mp3g14120	Mp3g10720
			Mp2g19340	Mp3g14180	Mp3g10760
			Mp2g19350	Mp3g14220	Mp3g10780
			Mp2g19360	Mp3g14230	Mp3g10790
			Mp2g19370	Mp3g14290	Mp3g10820
			Mp2g19390	Mp3g14320	Mp3g10830
			Mp2g19400	Mp3g14340	Mp3g10840
			Mp2g19410	Mp3g14360	Mp3g10890
			Mp2g19430	Mp3g14400	Mp3g10900
			Mp2g19440	Mp3g14430	Mp3g10920
			Mp2g19450	Mp3g14440	Mp3g10950
			Mp2g19460	Mp3g14560	Mp3g10960
			Mp2g19470	Mp3g14640	Mp3g10980
			Mp2g19500	Mp3g14720	Mp3g10990
			Mp2g19560	Mp3g14730	Mp3g11210
			Mp2g19680	Mp3g14740	Mp3g11230
			Mp2g19690	Mp3g14800	Mp3g11300
			Mp2g19720	Mp3g14930	Mp3g11310
			Mp2g19730	Mp3g14950	Mp3g11420
			Mp2g19780	Mp3g14960	Mp3g11440
			Mp2g19930	Mp3g15020	Mp3g11450
			Mp2g19970	Mp3g15040	Mp3g11480
			Mp2g19980	Mp3g15060	Mp3g11500
			Mp2g19990	Mp3g15120	Mp3g11550
			Mp2g20000	Mp3g15190	Mp3g11590
			Mp2g20010	Mp3g15330	Mp3g11760
			Mp2g20040	Mp3g15410	Mp3g11780
			Mp2g20050	Mp3g15420	Mp3g11820
			Mp2g20100	Mp3g15550	Mp3g11850
			Mp2g20190	Mp3g15560	Mp3g11860
			Mp2g20200	Mp3g15620	Mp3g11890
			Mp2g20220	Mp3g15640	Mp3g11970
			Mp2g20230	Mp3g15680	Mp3g12020
			Mp2g20240	Mp3g15700	Mp3g12030
			Mp2g20260	Mp3g15720	Mp3g12050
			Mp2g20270	Mp3g15740	Mp3g12090
			Mp2g20290	Mp3g15850	Mp3g12130
			Mp2g20330	Mp3g16020	Mp3g12190
			Mp2g20340	Mp3g16040	Mp3g12200
			Mp2g20390	Mp3g16050	Mp3g12220
			Mp2g20430	Mp3g16060	Mp3g12240
			Mp2g20440	Mp3g16100	Mp3g12400
			Mp2g20480	Mp3g16110	Mp3g12440
			Mp2g20580	Mp3g16120	Mp3g12570
			Mp2g20590	Mp3g16190	Mp3g12630
			Mp2g20660	Mp3g16250	Mp3g12640
			Mp2g20700	Mp3g16270	Mp3g12660
			Mp2g20710	Mp3g16280	Mp3g12740
			Mp2g20720	Mp3g16320	Mp3g12840
			Mp2g20770	Mp3g16340	Mp3g12890
			Mp2g20780	Mp3g16350	Mp3g12910
			Mp2g20790	Mp3g16410	Mp3g12920
			Mp2g20800	Mp3g16420	Mp3g12950
			Mp2g20820	Mp3g16570	Mp3g13030
			Mp2g20830	Mp3g16640	Mp3g13060
			Mp2g20840	Mp3g16650	Mp3g13080
			Mp2g20850	Mp3g16730	Mp3g13090
			Mp2g20855	Mp3g16740	Mp3g13120
			Mp2g20870	Mp3g16760	Mp3g13130
			Mp2g20880	Mp3g16770	Mp3g13140
			Mp2g20970	Mp3g16900	Mp3g13150
			Mp2g21010	Mp3g16920	Mp3g13180
			Mp2g21020	Mp3g17040	Mp3g13190
			Mp2g21040	Mp3g17070	Mp3g13210
			Mp2g21050	Mp3g17100	Mp3g13250
			Mp2g21060	Mp3g17110	Mp3g13290
			Mp2g21100	Mp3g17120	Mp3g13330
			Mp2g21150	Mp3g17130	Mp3g13360
			Mp2g21160	Mp3g17140	Mp3g13560
			Mp2g21170	Mp3g17170	Mp3g13660
			Mp2g21190	Mp3g17210	Mp3g13670
			Mp2g21200	Mp3g17220	Mp3g13860
			Mp2g21270	Mp3g17240	Mp3g13960
			Mp2g21280	Mp3g17250	Mp3g13980
			Mp2g21300	Mp3g17260	Mp3g14000
			Mp2g21310	Mp3g17280	Mp3g14050
			Mp2g21320	Mp3g17290	Mp3g14170
			Mp2g21340	Mp3g17350	Mp3g14300
			Mp2g21380	Mp3g17410	Mp3g14310
			Mp2g21390	Mp3g17420	Mp3g14380
			Mp2g21430	Mp3g17450	Mp3g14410
			Mp2g21440	Mp3g17470	Mp3g14460
			Mp2g21480	Mp3g17510	Mp3g14470
			Mp2g21500	Mp3g17560	Mp3g14480
			Mp2g21620	Mp3g17580	Mp3g14490
			Mp2g21630	Mp3g17620	Mp3g14520
			Mp2g21640	Mp3g17640	Mp3g14530
			Mp2g21660	Mp3g17650	Mp3g14580
			Mp2g21670	Mp3g17760	Mp3g14610
			Mp2g21710	Mp3g17770	Mp3g14660
			Mp2g21730	Mp3g17870	Mp3g14670
			Mp2g21740	Mp3g17930	Mp3g14690
			Mp2g21760	Mp3g17960	Mp3g14700
			Mp2g21770	Mp3g17970	Mp3g14790
			Mp2g21780	Mp3g17990	Mp3g14830
			Mp2g21800	Mp3g18010	Mp3g14840
			Mp2g21830	Mp3g18020	Mp3g14860
			Mp2g21840	Mp3g18060	Mp3g14900
			Mp2g21890	Mp3g18170	Mp3g14940
			Mp2g21920	Mp3g18250	Mp3g14980
			Mp2g21930	Mp3g18280	Mp3g14990
			Mp2g22040	Mp3g18290	Mp3g15030
			Mp2g22050	Mp3g18320	Mp3g15070
			Mp2g22100	Mp3g18330	Mp3g15130
			Mp2g22200	Mp3g18390	Mp3g15140
			Mp2g22240	Mp3g18590	Mp3g15150
			Mp2g22250	Mp3g18680	Mp3g15180
			Mp2g22260	Mp3g18700	Mp3g15220
			Mp2g22270	Mp3g18830	Mp3g15310
			Mp2g22280	Mp3g18890	Mp3g15350
			Mp2g22290	Mp3g18900	Mp3g15360
			Mp2g22330	Mp3g18960	Mp3g15370
			Mp2g22340	Mp3g18980	Mp3g15430
			Mp2g22360	Mp3g19010	Mp3g15510
			Mp2g22370	Mp3g19020	Mp3g15520
			Mp2g22440	Mp3g19060	Mp3g15650
			Mp2g22490	Mp3g19100	Mp3g15660
			Mp2g22610	Mp3g19150	Mp3g15770
			Mp2g22630	Mp3g19160	Mp3g15780
			Mp2g22640	Mp3g19170	Mp3g15810
			Mp2g22700	Mp3g19180	Mp3g15880
			Mp2g22760	Mp3g19190	Mp3g15890
			Mp2g22780	Mp3g19250	Mp3g15910
			Mp2g22790	Mp3g19320	Mp3g15960
			Mp2g22830	Mp3g19350	Mp3g16010
			Mp2g22840	Mp3g19370	Mp3g16070
			Mp2g22850	Mp3g19380	Mp3g16090
			Mp2g22860	Mp3g19500	Mp3g16150
			Mp2g22870	Mp3g19510	Mp3g16200
			Mp2g22890	Mp3g19520	Mp3g16210
			Mp2g22910	Mp3g19540	Mp3g16220
			Mp2g22920	Mp3g19550	Mp3g16260
			Mp2g22930	Mp3g19560	Mp3g16310
			Mp2g22940	Mp3g19570	Mp3g16370
			Mp2g23030	Mp3g19580	Mp3g16390
			Mp2g23040	Mp3g19610	Mp3g16450
			Mp2g23050	Mp3g19620	Mp3g16460
			Mp2g23060	Mp3g19640	Mp3g16500
			Mp2g23070	Mp3g19650	Mp3g16510
			Mp2g23150	Mp3g19670	Mp3g16540
			Mp2g23380	Mp3g19680	Mp3g16600
			Mp2g23410	Mp3g19770	Mp3g16660
			Mp2g23490	Mp3g19890	Mp3g16680
			Mp2g23550	Mp3g19930	Mp3g16710
			Mp2g23580	Mp3g20010	Mp3g16800
			Mp2g23590	Mp3g20040	Mp3g16880
			Mp2g23640	Mp3g20060	Mp3g16910
			Mp2g23670	Mp3g20080	Mp3g16950
			Mp2g23750	Mp3g20090	Mp3g16960
			Mp2g23800	Mp3g20100	Mp3g17010
			Mp2g23810	Mp3g20170	Mp3g17050
			Mp2g23870	Mp3g20210	Mp3g17090
			Mp2g23890	Mp3g20220	Mp3g17150
			Mp2g23900	Mp3g20260	Mp3g17380
			Mp2g23910	Mp3g20270	Mp3g17390
			Mp2g23990	Mp3g20350	Mp3g17440
			Mp2g24000	Mp3g20530	Mp3g17500
			Mp2g24010	Mp3g20570	Mp3g17530
			Mp2g24050	Mp3g20670	Mp3g17600
			Mp2g24060	Mp3g20680	Mp3g17630
			Mp2g24070	Mp3g20700	Mp3g17660
			Mp2g24080	Mp3g20710	Mp3g17690
			Mp2g24090	Mp3g20750	Mp3g17720
			Mp2g24100	Mp3g20770	Mp3g17840
			Mp2g24110	Mp3g20790	Mp3g17950
			Mp2g24140	Mp3g20890	Mp3g17980
			Mp2g24150	Mp3g20920	Mp3g18070
			Mp2g24160	Mp3g20930	Mp3g18090
			Mp2g24190	Mp3g20940	Mp3g18120
			Mp2g24440	Mp3g20970	Mp3g18130
			Mp2g24650	Mp3g21060	Mp3g18160
			Mp2g24710	Mp3g21220	Mp3g18180
			Mp2g24830	Mp3g21240	Mp3g18220
			Mp2g24840	Mp3g21260	Mp3g18260
			Mp2g24860	Mp3g21280	Mp3g18400
			Mp2g24870	Mp3g21350	Mp3g18420
			Mp2g24920	Mp3g21490	Mp3g18440
			Mp2g24940	Mp3g21510	Mp3g18450
			Mp2g25030	Mp3g21600	Mp3g18460
			Mp2g25060	Mp3g21610	Mp3g18480
			Mp2g25080	Mp3g21650	Mp3g18500
			Mp2g25090	Mp3g21660	Mp3g18630
			Mp2g25110	Mp3g21690	Mp3g18640
			Mp2g25200	Mp3g21740	Mp3g18650
			Mp2g25220	Mp3g21780	Mp3g18660
			Mp2g25230	Mp3g21790	Mp3g18880
			Mp2g25330	Mp3g21800	Mp3g18940
			Mp2g25340	Mp3g21960	Mp3g18950
			Mp2g25420	Mp3g22060	Mp3g19090
			Mp2g25570	Mp3g22100	Mp3g19230
			Mp2g25580	Mp3g22110	Mp3g19280
			Mp2g25590	Mp3g22130	Mp3g19330
			Mp2g25600	Mp3g22470	Mp3g19390
			Mp2g25610	Mp3g22480	Mp3g19420
			Mp2g25640	Mp3g22510	Mp3g19430
			Mp2g25650	Mp3g22530	Mp3g19590
			Mp2g25660	Mp3g22560	Mp3g19660
			Mp2g25690	Mp3g22610	Mp3g19690
			Mp2g25700	Mp3g22620	Mp3g19700
			Mp2g25760	Mp3g22640	Mp3g19730
			Mp2g25850	Mp3g22650	Mp3g19760
			Mp2g25860	Mp3g22730	Mp3g19830
			Mp2g25900	Mp3g22750	Mp3g20110
			Mp2g25910	Mp3g22800	Mp3g20130
			Mp2g25920	Mp3g22820	Mp3g20180
			Mp2g25940	Mp3g22830	Mp3g20190
			Mp2g26040	Mp3g22900	Mp3g20230
			Mp2g26160	Mp3g22910	Mp3g20340
			Mp2g26170	Mp3g22970	Mp3g20410
			Mp2g26220	Mp3g23000	Mp3g20450
			Mp2g26240	Mp3g23010	Mp3g20580
			Mp2g26250	Mp3g23100	Mp3g20600
			Mp2g26320	Mp3g23140	Mp3g20620
			Mp2g26330	Mp3g23170	Mp3g20640
			Mp2g26380	Mp3g23200	Mp3g20650
			Mp2g26390	Mp3g23260	Mp3g20730
			Mp2g26400	Mp3g23340	Mp3g20740
			Mp2g26470	Mp3g23370	Mp3g20780
			Mp2g26480	Mp3g23380	Mp3g20830
			Mp2g26520	Mp3g23430	Mp3g20860
			Mp2g26560	Mp3g23440	Mp3g20870
			Mp2g26580	Mp3g23460	Mp3g20900
			Mp2g26600	Mp3g23480	Mp3g20990
			Mp2g26610	Mp3g23500	Mp3g21100
			Mp2g26620	Mp3g23520	Mp3g21130
			Mp2g26670	Mp3g23560	Mp3g21140
			Mp2g26740	Mp3g23590	Mp3g21150
			Mp2g26800	Mp3g23600	Mp3g21170
			Mp2g26820	Mp3g23610	Mp3g21250
			Mp2g26830	Mp3g23650	Mp3g21420
			Mp3g00110	Mp3g23660	Mp3g21480
			Mp3g00130	Mp3g23720	Mp3g21530
			Mp3g00140	Mp3g23730	Mp3g21540
			Mp3g00230	Mp3g23930	Mp3g21560
			Mp3g00240	Mp3g23970	Mp3g21700
			Mp3g00300	Mp3g24020	Mp3g21750
			Mp3g00310	Mp3g24040	Mp3g21770
			Mp3g00320	Mp3g24120	Mp3g21830
			Mp3g00330	Mp3g24240	Mp3g21880
			Mp3g00340	Mp3g24260	Mp3g21980
			Mp3g00380	Mp3g24280	Mp3g22000
			Mp3g00460	Mp3g24360	Mp3g22020
			Mp3g00470	Mp3g24380	Mp3g22080
			Mp3g00480	Mp3g24400	Mp3g22140
			Mp3g00500	Mp3g24610	Mp3g22160
			Mp3g00570	Mp3g24640	Mp3g22190
			Mp3g00580	Mp3g24730	Mp3g22210
			Mp3g00590	Mp3g24740	Mp3g22220
			Mp3g00770	Mp3g24800	Mp3g22270
			Mp3g00780	Mp3g24830	Mp3g22370
			Mp3g00790	Mp3g24840	Mp3g22450
			Mp3g00810	Mp3g24880	Mp3g22490
			Mp3g00840	Mp3g24890	Mp3g22540
			Mp3g00850	Mp3g24920	Mp3g22550
			Mp3g00940	Mp3g25010	Mp3g22570
			Mp3g00980	Mp3g25020	Mp3g22580
			Mp3g00990	Mp3g25090	Mp3g22590
			Mp3g01000	Mp3g25110	Mp3g22670
			Mp3g01010	Mp3g25130	Mp3g22690
			Mp3g01030	Mp3g25180	Mp3g22740
			Mp3g01130	Mp3g25200	Mp3g22780
			Mp3g01140	Mp3g25240	Mp3g22790
			Mp3g01155a	Mp3g25250	Mp3g22810
			Mp3g01160	Mp3g25340	Mp3g22870
			Mp3g01170	Mp3g25350	Mp3g22890
			Mp3g01180	Mp3g25460	Mp3g22930
			Mp3g01190	Mp3g25470	Mp3g22950
			Mp3g01200	Mp4g00060	Mp3g22990
			Mp3g01230	Mp4g00100	Mp3g23050
			Mp3g01240	Mp4g00130	Mp3g23110
			Mp3g01310	Mp4g00150	Mp3g23130
			Mp3g01320	Mp4g00160	Mp3g23210
			Mp3g01400	Mp4g00180	Mp3g23230
			Mp3g01410	Mp4g00200	Mp3g23240
			Mp3g01420	Mp4g00210	Mp3g23280
			Mp3g01430	Mp4g00270	Mp3g23310
			Mp3g01480	Mp4g00370	Mp3g23320
			Mp3g01490	Mp4g00380	Mp3g23350
			Mp3g01550	Mp4g00550	Mp3g23400
			Mp3g01560	Mp4g00580	Mp3g23490
			Mp3g01570	Mp4g00590	Mp3g23530
			Mp3g01600	Mp4g00710	Mp3g23550
			Mp3g01660	Mp4g00820	Mp3g23710
			Mp3g01680	Mp4g01080	Mp3g23800
			Mp3g01690	Mp4g01290	Mp3g23810
			Mp3g01700	Mp4g01320	Mp3g23940
			Mp3g01730	Mp4g01390	Mp3g24000
			Mp3g01750	Mp4g01430	Mp3g24010
			Mp3g01770	Mp4g01440	Mp3g24050
			Mp3g01810	Mp4g01480	Mp3g24100
			Mp3g01820	Mp4g01510	Mp3g24110
			Mp3g01840	Mp4g01540	Mp3g24230
			Mp3g01970	Mp4g01570	Mp3g24250
			Mp3g01980	Mp4g01580	Mp3g24290
			Mp3g02160	Mp4g01600	Mp3g24310
			Mp3g02190	Mp4g01710	Mp3g24330
			Mp3g02240	Mp4g01740	Mp3g24350
			Mp3g02250	Mp4g01810	Mp3g24390
			Mp3g02260	Mp4g01840	Mp3g24440
			Mp3g02270	Mp4g01870	Mp3g24490
			Mp3g02310	Mp4g01890	Mp3g24510
			Mp3g02320	Mp4g02090	Mp3g24520
			Mp3g02330	Mp4g02180	Mp3g24570
			Mp3g02350	Mp4g02200	Mp3g24660
			Mp3g02420	Mp4g02220	Mp3g24670
			Mp3g02430	Mp4g02230	Mp3g24690
			Mp3g02460	Mp4g02240	Mp3g24710
			Mp3g02470	Mp4g02260	Mp3g24790
			Mp3g02475	Mp4g02300	Mp3g24810
			Mp3g02500	Mp4g02370	Mp3g24910
			Mp3g02510	Mp4g02480	Mp3g24940
			Mp3g02520	Mp4g02590	Mp3g24970
			Mp3g02550	Mp4g02700	Mp3g24980
			Mp3g02560	Mp4g02710	Mp3g25050
			Mp3g02580	Mp4g02740	Mp3g25120
			Mp3g02590	Mp4g02770	Mp3g25140
			Mp3g02600	Mp4g02780	Mp3g25150
			Mp3g02630	Mp4g02930	Mp3g25160
			Mp3g02660	Mp4g02940	Mp3g25220
			Mp3g02670	Mp4g02960	Mp3g25230
			Mp3g02680	Mp4g02970	Mp3g25320
			Mp3g02690	Mp4g03040	Mp3g25390
			Mp3g02700	Mp4g03120	Mp3g25450
			Mp3g02710	Mp4g03140	Mp3g25480
			Mp3g02720	Mp4g03160	Mp3g25490
			Mp3g02800	Mp4g03170	Mp4g00010
			Mp3g02810	Mp4g03210	Mp4g00020
			Mp3g02820	Mp4g03220	Mp4g00030
			Mp3g02840	Mp4g03390	Mp4g00040
			Mp3g02930	Mp4g03400	Mp4g00080
			Mp3g03020	Mp4g03460	Mp4g00120
			Mp3g03070	Mp4g03470	Mp4g00230
			Mp3g03080	Mp4g03600	Mp4g00280
			Mp3g03120	Mp4g03610	Mp4g00340
			Mp3g03220	Mp4g03620	Mp4g00360
			Mp3g03230	Mp4g03660	Mp4g00390
			Mp3g03350	Mp4g03740	Mp4g00400
			Mp3g03360	Mp4g03780	Mp4g00430
			Mp3g03470	Mp4g03860	Mp4g00440
			Mp3g03480	Mp4g03870	Mp4g00480
			Mp3g03490	Mp4g03880	Mp4g00510
			Mp3g03500	Mp4g03890	Mp4g00530
			Mp3g03510	Mp4g03900	Mp4g00540
			Mp3g03520	Mp4g03990	Mp4g00620
			Mp3g03610	Mp4g04040	Mp4g00640
			Mp3g03620	Mp4g04110	Mp4g00700
			Mp3g03630	Mp4g04210	Mp4g00720
			Mp3g03720	Mp4g04230	Mp4g00790
			Mp3g03740	Mp4g04290	Mp4g00870
			Mp3g03750	Mp4g04380	Mp4g00880
			Mp3g03800	Mp4g04480	Mp4g00900
			Mp3g03810	Mp4g04500	Mp4g00920
			Mp3g03870	Mp4g04530	Mp4g00940
			Mp3g03900	Mp4g04550	Mp4g00960
			Mp3g03910	Mp4g04580	Mp4g00990
			Mp3g03920	Mp4g04630	Mp4g01010
			Mp3g03930	Mp4g04680	Mp4g01020
			Mp3g03940	Mp4g04810	Mp4g01030
			Mp3g03950	Mp4g04820	Mp4g01100
			Mp3g03960	Mp4g04850	Mp4g01130
			Mp3g03990	Mp4g04860	Mp4g01160
			Mp3g04000	Mp4g04890	Mp4g01190
			Mp3g04030	Mp4g04900	Mp4g01210
			Mp3g04130	Mp4g04910	Mp4g01250
			Mp3g04140	Mp4g04920	Mp4g01280
			Mp3g04150	Mp4g05080	Mp4g01370
			Mp3g04160	Mp4g05200	Mp4g01400
			Mp3g04290	Mp4g05350	Mp4g01410
			Mp3g04310	Mp4g05360	Mp4g01460
			Mp3g04340	Mp4g05380	Mp4g01500
			Mp3g04350	Mp4g05400	Mp4g01520
			Mp3g04400	Mp4g05470	Mp4g01610
			Mp3g04430	Mp4g05490	Mp4g01620
			Mp3g04480	Mp4g05560	Mp4g01640
			Mp3g04490	Mp4g05580	Mp4g01670
			Mp3g04590	Mp4g05600	Mp4g01750
			Mp3g04600	Mp4g05650	Mp4g01770
			Mp3g04620	Mp4g05840	Mp4g01860
			Mp3g04650	Mp4g06060	Mp4g01910
			Mp3g04720	Mp4g06070	Mp4g02060
			Mp3g04740	Mp4g06100	Mp4g02070
			Mp3g04750	Mp4g06170	Mp4g02130
			Mp3g04790	Mp4g06180	Mp4g02270
			Mp3g04800	Mp4g06220	Mp4g02280
			Mp3g04860	Mp4g06230	Mp4g02330
			Mp3g04870	Mp4g06280	Mp4g02350
			Mp3g04930	Mp4g06340	Mp4g02400
			Mp3g04940	Mp4g06400	Mp4g02430
			Mp3g04960	Mp4g06440	Mp4g02460
			Mp3g04970	Mp4g06450	Mp4g02490
			Mp3g04980	Mp4g06510	Mp4g02540
			Mp3g05020	Mp4g06560	Mp4g02550
			Mp3g05040	Mp4g06600	Mp4g02560
			Mp3g05100	Mp4g06610	Mp4g02580
			Mp3g05110	Mp4g06630	Mp4g02650
			Mp3g05150	Mp4g06640	Mp4g02680
			Mp3g05170	Mp4g06660	Mp4g02690
			Mp3g05230	Mp4g06670	Mp4g02790
			Mp3g05290	Mp4g06680	Mp4g02880
			Mp3g05310	Mp4g06750	Mp4g02900
			Mp3g05350	Mp4g06800	Mp4g02980
			Mp3g05360	Mp4g06810	Mp4g03020
			Mp3g05400	Mp4g06820	Mp4g03050
			Mp3g05410	Mp4g06830	Mp4g03110
			Mp3g05420	Mp4g06850	Mp4g03420
			Mp3g05440	Mp4g06930	Mp4g03480
			Mp3g05450	Mp4g06940	Mp4g03500
			Mp3g05490	Mp4g06980	Mp4g03520
			Mp3g05500	Mp4g07120	Mp4g03530
			Mp3g05520	Mp4g07140	Mp4g03760
			Mp3g05530	Mp4g07150	Mp4g03920
			Mp3g05540	Mp4g07160	Mp4g03930
			Mp3g05590	Mp4g07170	Mp4g03940
			Mp3g05600	Mp4g07190	Mp4g03950
			Mp3g05630	Mp4g07280	Mp4g04000
			Mp3g05640	Mp4g07290	Mp4g04020
			Mp3g05660	Mp4g07450	Mp4g04030
			Mp3g05700	Mp4g07480	Mp4g04060
			Mp3g05720	Mp4g07500	Mp4g04080
			Mp3g05840	Mp4g07610	Mp4g04090
			Mp3g05880	Mp4g07650	Mp4g04150
			Mp3g05890	Mp4g07710	Mp4g04180
			Mp3g05900	Mp4g07790	Mp4g04260
			Mp3g06000	Mp4g07970	Mp4g04270
			Mp3g06010	Mp4g08080	Mp4g04300
			Mp3g06020	Mp4g08320	Mp4g04350
			Mp3g06050	Mp4g08350	Mp4g04400
			Mp3g06060	Mp4g08550	Mp4g04420
			Mp3g06100	Mp4g08590	Mp4g04430
			Mp3g06110	Mp4g08600	Mp4g04450
			Mp3g06120	Mp4g08700	Mp4g04560
			Mp3g06180	Mp4g08710	Mp4g04600
			Mp3g06190	Mp4g08720	Mp4g04650
			Mp3g06200	Mp4g08860	Mp4g04660
			Mp3g06210	Mp4g08980	Mp4g04760
			Mp3g06260	Mp4g09020	Mp4g04780
			Mp3g06270	Mp4g09070	Mp4g04980
			Mp3g06300	Mp4g09090	Mp4g04990
			Mp3g06310	Mp4g09100	Mp4g05040
			Mp3g06320	Mp4g09170	Mp4g05060
			Mp3g06330	Mp4g09180	Mp4g05130
			Mp3g06400	Mp4g09200	Mp4g05140
			Mp3g06450	Mp4g09210	Mp4g05450
			Mp3g06470	Mp4g09220	Mp4g05500
			Mp3g06500	Mp4g09330	Mp4g05510
			Mp3g06570	Mp4g09350	Mp4g05680
			Mp3g06590	Mp4g09370	Mp4g05820
			Mp3g06600	Mp4g09410	Mp4g05850
			Mp3g06650	Mp4g09430	Mp4g05900
			Mp3g06660	Mp4g09450	Mp4g06190
			Mp3g06740	Mp4g09640	Mp4g06210
			Mp3g06810	Mp4g09680	Mp4g06250
			Mp3g06820	Mp4g09710	Mp4g06310
			Mp3g06890	Mp4g09720	Mp4g06330
			Mp3g06950	Mp4g09760	Mp4g06360
			Mp3g06960	Mp4g09770	Mp4g06470
			Mp3g06970	Mp4g09780	Mp4g06490
			Mp3g07000	Mp4g09840	Mp4g06550
			Mp3g07070	Mp4g09980	Mp4g06650
			Mp3g07080	Mp4g10020	Mp4g06710
			Mp3g07130	Mp4g10050	Mp4g06760
			Mp3g07160	Mp4g10060	Mp4g06770
			Mp3g07240	Mp4g10080	Mp4g06780
			Mp3g07250	Mp4g10190	Mp4g06790
			Mp3g07260	Mp4g10230	Mp4g06920
			Mp3g07270	Mp4g10290	Mp4g06950
			Mp3g07290	Mp4g10300	Mp4g06960
			Mp3g07300	Mp4g10310	Mp4g06970
			Mp3g07360	Mp4g10320	Mp4g07010
			Mp3g07370	Mp4g10330	Mp4g07080
			Mp3g07380	Mp4g10370	Mp4g07110
			Mp3g07390	Mp4g10420	Mp4g07220
			Mp3g07430	Mp4g10430	Mp4g07230
			Mp3g07450	Mp4g10470	Mp4g07330
			Mp3g07510	Mp4g10490	Mp4g07340
			Mp3g07530	Mp4g10510	Mp4g07350
			Mp3g07540	Mp4g10590	Mp4g07370
			Mp3g07550	Mp4g10600	Mp4g07380
			Mp3g07620	Mp4g10620	Mp4g07400
			Mp3g07630	Mp4g10630	Mp4g07520
			Mp3g07830	Mp4g10660	Mp4g07540
			Mp3g07900	Mp4g10810	Mp4g07550
			Mp3g08030	Mp4g10820	Mp4g07560
			Mp3g08040	Mp4g10960	Mp4g07630
[truncated: 3,842 more rows]
