# Supplementary material for: Accessible gene borders establish a core structural unit for chromatin architecture in Arabidopsis
Source: Nucleic Acids Res. 2023 Sep 1;51(19):10261–77. doi: 10.1093/nar/gkad710 (PMC10602878; doi:10.1093/nar/gkad710)
Supplement: gkad710_Supplemental_Files [file gkad710_supplemental_files.zip › Supplementary Table S6.xlsx]

## Sheet: Sheet1
Supplementary Table S6. Simulation results with a wide range of hyperparameters
a1	b1	a2	b2	Root mean squared error (RMSE)	Spearman's correlation coefficient
280	-1.5	1.8	-0.8	1.84355	0.390166
280	-1.5	1.8	-0.7	1.99628	0.389119
260	-1.4	1.8	-0.8	1.86429	0.38892
260	-1.5	1.8	-0.8	1.83312	0.388791
280	-1.4	1.8	-0.8	1.88131	0.388772
280	-1.4	1.8	-0.7	2.03318	0.388611
240	-1.5	1.8	-0.7	1.97497	0.38805
220	-1.5	1.8	-0.8	1.81228	0.387973
260	-1.5	1.8	-0.7	1.98506	0.387874
260	-1.3	1.8	-0.7	2.07131	0.387759
260	-1.4	1.8	-0.7	2.01724	0.38764
240	-1.5	1.8	-0.8	1.82292	0.38761
280	-1.3	1.8	-0.8	1.94346	0.387538
200	-1.5	1.8	-0.8	1.80192	0.38748
240	-1.4	1.8	-0.8	1.84913	0.38727
260	-1.3	1.8	-0.8	1.91999	0.38724
280	-1.5	1.8	-0.9	1.72017	0.387169
280	-1.4	1.8	-0.9	1.75444	0.387081
200	-1.5	1.8	-0.7	1.95388	0.387059
220	-1.5	1.8	-0.7	1.96493	0.386987
200	-1.4	1.8	-0.8	1.81946	0.386976
280	-1.3	1.8	-0.7	2.09346	0.386829
240	-1.5	1.8	-0.9	1.69861	0.386826
220	-1.3	1.8	-0.8	1.87554	0.386813
220	-1.4	1.8	-0.8	1.83462	0.386805
240	-1.4	1.8	-0.7	2.00315	0.386772
260	-1.2	1.8	-0.8	2.0088	0.386711
280	-1.2	1.8	-0.7	2.18504	0.386607
180	-1.5	1.8	-0.8	1.79242	0.386601
260	-1.2	1.8	-0.7	2.15502	0.386564
240	-1.3	1.8	-0.8	1.89652	0.386562
160	-1.5	1.8	-0.8	1.78357	0.38655
220	-1.5	1.8	-0.9	1.68808	0.386524
280	-1.4	1.8	-0.6	2.21167	0.386517
260	-1.5	1.8	-0.9	1.70957	0.386477
180	-1.4	1.8	-0.8	1.80576	0.386423
180	-1.3	1.8	-0.8	1.83138	0.386389
260	-1.4	1.8	-0.9	1.73848	0.386317
200	-1.4	1.8	-0.7	1.97347	0.386293
220	-1.4	1.8	-0.7	1.98862	0.386289
160	-1.4	1.8	-0.8	1.79363	0.386278
280	-1.5	1.8	-0.6	2.17721	0.386222
220	-1.3	1.8	-0.7	2.0285	0.386209
280	-1.3	1.8	-0.6	2.26652	0.386111
240	-1.3	1.8	-0.7	2.05037	0.385986
200	-1.5	1.8	-0.9	1.67982	0.385965
180	-1.5	1.8	-0.9	1.67148	0.385905
200	-1.3	1.8	-0.8	1.85392	0.38586
200	-1.3	1.8	-0.7	2.00791	0.38569
240	-1.2	1.8	-0.7	2.12535	0.385591
220	-1.4	1.8	-0.9	1.70725	0.385473
280	-1.1	1.8	-0.7	2.31714	0.385446
180	-1.4	1.8	-0.9	1.67944	0.385398
180	-1.4	1.8	-0.7	1.96071	0.385385
280	-1.2	1.8	-0.8	2.04233	0.385319
240	-1.4	1.8	-0.9	1.72364	0.385254
140	-1.4	1.8	-0.8	1.78204	0.385172
140	-1.5	1.8	-0.8	1.77694	0.385156
200	-1.2	1.8	-0.7	2.0656	0.385101
260	-1.4	1.8	-0.6	2.19786	0.385059
280	-1.3	1.8	-0.9	1.81878	0.385044
240	-1.2	1.8	-0.8	1.97784	0.384926
160	-1.5	1.8	-0.7	1.93565	0.384886
280	-1.2	1.8	-0.6	2.35123	0.384826
200	-1.4	1.8	-0.9	1.69411	0.3848
160	-1.3	1.8	-0.8	1.81437	0.384797
160	-1.5	1.8	-0.9	1.6642	0.384795
220	-1.2	1.8	-0.7	2.09604	0.384785
260	-1.1	1.8	-0.7	2.27729	0.384767
260	-1.3	1.8	-0.6	2.24747	0.384737
260	-1.5	1.8	-0.6	2.16712	0.384673
160	-1.4	1.8	-0.7	1.9479	0.384667
240	-1.3	1.8	-0.9	1.77011	0.38465
140	-1.3	1.8	-0.8	1.79582	0.384575
200	-1.2	1.8	-0.8	1.91396	0.384509
160	-1.4	1.8	-0.9	1.66831	0.384502
240	-1.5	1.8	-0.6	2.1568	0.384488
280	-1.2	1.8	-0.9	1.92044	0.384487
180	-1.5	1.8	-0.7	1.94578	0.384389
140	-1.5	1.8	-0.9	1.65867	0.38436
220	-1.2	1.8	-0.8	1.94535	0.384297
120	-1.5	1.8	-0.8	1.7692	0.384225
240	-1.4	1.8	-0.6	2.18367	0.384187
180	-1.2	1.8	-0.8	1.8835	0.384186
240	-1.5	1.8	-1	1.60203	0.384184
260	-1.3	1.8	-0.9	1.7944	0.384078
220	-1.3	1.8	-0.9	1.74669	0.383978
240	-1.3	1.8	-0.6	2.22777	0.38395
280	-1.5	1.8	-1	1.62235	0.383944
120	-1.5	1.8	-0.9	1.65391	0.383885
120	-1.4	1.8	-0.8	1.77278	0.383851
100	-1.5	1.8	-0.8	1.76306	0.383837
200	-1.3	1.8	-0.9	1.72571	0.383791
180	-1.3	1.8	-0.7	1.99004	0.383726
280	-1.1	1.8	-0.8	2.18485	0.383683
220	-1.3	1.8	-0.6	2.20758	0.383652
160	-1.2	1.8	-0.8	1.85363	0.383639
140	-1.4	1.8	-0.9	1.6593	0.38359
220	-1.2	1.8	-0.9	1.81827	0.383567
220	-1.4	1.8	-0.6	2.16908	0.383555
200	-1.5	1.8	-1	1.58592	0.383481
120	-1.4	1.8	-0.9	1.65073	0.383439
100	-1.5	1.8	-0.9	1.65046	0.383382
260	-1.1	1.8	-0.8	2.1419	0.383378
140	-1.5	1.8	-0.7	1.92807	0.383372
100	-1.4	1.8	-0.8	1.76305	0.383344
260	-1.2	1.8	-0.6	2.3239	0.383322
240	-1.1	1.8	-0.8	2.09901	0.383318
140	-1.4	1.8	-0.7	1.93619	0.383266
240	-1.4	1.8	-1	1.62004	0.383258
180	-1.2	1.8	-0.7	2.03732	0.383216
180	-1.3	1.8	-0.9	1.70423	0.383196
260	-1.5	1.8	-1	1.61217	0.383194
220	-1.1	1.8	-0.7	2.19736	0.383179
160	-1.3	1.8	-0.9	1.68618	0.383167
260	-1.4	1.8	-1	1.63541	0.383165
120	-1.2	1.8	-0.8	1.80132	0.383126
220	-1.1	1.8	-0.8	2.05463	0.3831
220	-1.5	1.8	-0.6	2.14722	0.383076
80	-1.5	1.8	-0.9	1.64726	0.383042
280	-1.4	1.8	-1	1.65213	0.382983
120	-1.5	1.8	-0.7	1.91959	0.382956
180	-1.5	1.8	-1	1.57926	0.382882
120	-1.3	1.8	-0.9	1.6535	0.382848
140	-1.3	1.8	-0.7	1.95371	0.382757
240	-1.2	1.8	-0.6	2.29823	0.382712
160	-1.3	1.8	-0.7	1.97092	0.38271
240	-1.2	1.8	-0.9	1.85222	0.382684
100	-1.3	1.8	-0.9	1.64208	0.382659
100	-1.4	1.8	-0.9	1.64528	0.382659
200	-1.5	1.8	-0.6	2.13668	0.382656
220	-1.5	1.8	-1	1.59444	0.382643
260	-1.1	1.8	-0.6	2.43593	0.38262
80	-1.4	1.8	-0.8	1.75761	0.38257
200	-1.2	1.8	-0.9	1.78526	0.382559
260	-1.2	1.8	-0.9	1.88724	0.382557
140	-1.3	1.8	-0.9	1.66878	0.382548
200	-1.1	1.8	-0.8	2.01146	0.382519
220	-1.4	1.8	-1	1.6066	0.382515
140	-1.2	1.8	-0.8	1.82695	0.382488
240	-1.1	1.8	-0.7	2.23827	0.382481
160	-1.2	1.8	-0.7	2.01034	0.382475
200	-1.4	1.8	-1	1.59311	0.382427
120	-1.3	1.8	-0.8	1.78204	0.382421
120	-1.4	1.8	-0.7	1.92575	0.382365
280	-1.1	1.8	-0.6	2.47223	0.382314
140	-1.5	1.8	-1	1.57036	0.382308
200	-1.4	1.8	-0.6	2.15654	0.382207
100	-1.3	1.8	-0.8	1.76808	0.382181
100	-1.2	1.8	-0.8	1.77863	0.382122
160	-1.5	1.8	-1	1.57478	0.381997
120	-1.2	1.8	-0.9	1.67095	0.381979
80	-1.4	1.8	-0.9	1.64121	0.381927
180	-1.1	1.8	-0.8	1.96713	0.381856
140	-1.2	1.8	-0.7	1.98435	0.381849
200	-1.3	1.8	-0.6	2.18968	0.381772
120	-1.3	1.8	-0.7	1.93682	0.381738
180	-1.5	1.8	-0.6	2.12666	0.38172
280	-1	1.8	-0.7	2.49208	0.381709
180	-1.1	1.8	-0.7	2.1171	0.381706
160	-1.4	1.8	-1	1.57274	0.381587
60	-1.5	1.8	-0.9	1.64694	0.381534
240	-1.1	1.8	-0.6	2.39911	0.381513
220	-1.2	1.8	-0.6	2.27067	0.381474
80	-1.5	1.8	-0.8	1.76003	0.381445
120	-1.5	1.8	-1	1.5689	0.381428
240	-1.3	1.8	-1	1.66398	0.3814
180	-1.4	1.8	-0.6	2.14407	0.381351
200	-1.1	1.8	-0.7	2.1581	0.381337
100	-1.5	1.8	-1	1.56859	0.381291
160	-1.1	1.8	-0.7	2.07724	0.381242
280	-1.1	1.8	-0.9	2.07169	0.381197
280	-1.3	1.8	-1	1.71397	0.381158
160	-1.2	1.8	-0.9	1.72344	0.381124
140	-1.2	1.8	-0.9	1.69574	0.381103
120	-1.1	1.8	-0.8	1.8441	0.381038
80	-1.3	1.8	-0.8	1.75691	0.381038
100	-1.4	1.8	-0.7	1.91531	0.381031
200	-1.2	1.8	-0.6	2.24262	0.381026
240	-1	1.8	-0.7	2.39297	0.380966
260	-1	1.8	-0.7	2.44437	0.380943
60	-1.3	1.8	-0.8	1.74905	0.380786
180	-1.2	1.8	-0.9	1.75456	0.380744
180	-1.4	1.8	-1	1.58284	0.380734
120	-1.4	1.8	-1	1.55993	0.3807
220	-1.3	1.8	-1	1.64109	0.38068
100	-1.4	1.8	-1	1.55654	0.380653
80	-1.5	1.8	-1	1.57025	0.380648
120	-1.2	1.8	-0.7	1.9599	0.380632
100	-1.5	1.8	-0.7	1.91395	0.38062
260	-1.1	1.8	-0.9	2.02605	0.380615
80	-1.2	1.8	-0.8	1.76086	0.380587
80	-1.3	1.8	-0.9	1.63626	0.380584
200	-1.3	1.8	-1	1.62018	0.380573
160	-1.1	1.8	-0.8	1.92554	0.38051
180	-1.3	1.8	-1	1.5998	0.380469
260	-1.3	1.8	-1	1.68973	0.380447
240	-1.1	1.8	-0.9	1.98	0.380429
140	-1.1	1.8	-0.7	2.03849	0.380426
60	-1.3	1.8	-0.9	1.63286	0.380413
140	-1.1	1.8	-0.8	1.8837	0.380332
280	-1.5	1.8	-0.5	2.38321	0.380304
60	-1.4	1.8	-0.8	1.75415	0.380259
160	-1.5	1.8	-0.6	2.11948	0.380249
200	-1	1.8	-0.7	2.28842	0.380236
100	-1.2	1.8	-0.9	1.64995	0.380234
180	-1.3	1.8	-0.6	2.1722	0.380231
280	-1.3	1.8	-0.5	2.46532	0.380216
60	-1.5	1.8	-0.8	1.75809	0.380183
60	-1.4	1.8	-0.9	1.64106	0.380079
140	-1.3	1.8	-1	1.56717	0.380065
160	-1.3	1.8	-1	1.58245	0.380047
220	-1	1.8	-0.7	2.3413	0.380033
120	-1.1	1.8	-0.7	2.00141	0.380027
140	-1.4	1.8	-1	1.56592	0.379964
280	-1.4	1.8	-0.5	2.41662	0.37996
100	-1.1	1.8	-0.8	1.8079	0.379906
280	-1	1.8	-0.6	2.63211	0.379858
60	-1.2	1.8	-0.9	1.62535	0.379788
160	-1.4	1.8	-0.6	2.13142	0.379773
180	-1.1	1.8	-0.9	1.84147	0.379732
120	-1.3	1.8	-1	1.55575	0.379731
80	-1.5	1.8	-0.7	1.90723	0.379714
100	-1.3	1.8	-0.7	1.92301	0.379707
220	-1.1	1.8	-0.9	1.93402	0.379706
80	-1.2	1.8	-0.9	1.63489	0.379694
180	-1.2	1.8	-0.6	2.2181	0.379679
240	-1	1.8	-0.8	2.26668	0.379646
200	-1	1.8	-0.8	2.15332	0.379633
160	-1.1	1.8	-0.9	1.79582	0.379621
220	-1.1	1.8	-0.6	2.3636	0.379593
260	-1	1.8	-0.6	2.58757	0.379545
280	-1	1.8	-0.8	2.3734	0.379523
80	-1.4	1.8	-1	1.55745	0.37952
260	-1	1.8	-0.8	2.32087	0.379389
60	-1.5	1.8	-1	1.57483	0.379303
100	-1.1	1.8	-0.9	1.67374	0.379288
80	-1.3	1.8	-1	1.54471	0.379257
160	-1	1.8	-0.8	2.03474	0.379248
120	-1.1	1.8	-0.9	1.71026	0.379234
220	-1.5	1.8	-1.1	1.52404	0.379164
180	-1	1.8	-0.7	2.23455	0.37914
80	-1.4	1.8	-0.7	1.90882	0.379084
260	-1.5	1.8	-0.5	2.37503	0.379069
100	-1.2	1.8	-0.7	1.9377	0.379063
200	-1.1	1.8	-0.9	1.88784	0.379031
240	-1	1.8	-0.6	2.54043	0.378995
260	-1.5	1.8	-1.1	1.53847	0.37895
260	-1.4	1.8	-0.5	2.40343	0.37894
220	-1	1.8	-0.8	2.21025	0.378935
160	-1.3	1.8	-0.6	2.15434	0.378932
200	-1.1	1.8	-0.6	2.32652	0.378888
140	-1.1	1.8	-0.9	1.75254	0.378858
100	-1.3	1.8	-1	1.54819	0.378795
160	-1.2	1.8	-0.6	2.19211	0.378789
280	-1.2	1.8	-0.5	2.54104	0.378753
80	-1.1	1.8	-0.8	1.77639	0.378706
80	-1.3	1.8	-0.7	1.91196	0.378691
280	-1.5	1.8	-1.1	1.54848	0.378688
200	-1.2	1.8	-1	1.67818	0.378641
180	-1.5	1.8	-1.1	1.515	0.378542
60	-1.1	1.8	-0.8	1.752	0.378526
220	-1.2	1.8	-1	1.71429	0.378509
200	-1.5	1.8	-1.1	1.51885	0.378467
180	-1.1	1.8	-0.6	2.29045	0.378416
260	-1.2	1.8	-1	1.78436	0.378416
60	-1.4	1.8	-1	1.56219	0.378392
140	-1.5	1.8	-0.6	2.11147	0.378335
220	-1.4	1.8	-1.1	1.52824	0.378299
180	-1.2	1.8	-1	1.64599	0.37829
260	-1.3	1.8	-0.5	2.44824	0.378261
80	-1.2	1.8	-1	1.53514	0.378246
140	-1.3	1.8	-0.6	2.13728	0.378234
160	-1	1.8	-0.7	2.18085	0.378219
80	-1.1	1.8	-0.9	1.64461	0.378198
140	-1	1.8	-0.8	1.97708	0.378114
60	-1.2	1.8	-0.8	1.75026	0.378093
180	-1	1.8	-0.8	2.09502	0.378042
160	-1.2	1.8	-1	1.61643	0.378018
240	-1.5	1.8	-1.1	1.53208	0.378016
280	-1.4	1.8	-1.1	1.57156	0.377954
220	-1	1.8	-0.6	2.49433	0.377945
280	-1.2	1.8	-1	1.82141	0.3779
140	-1.4	1.8	-0.6	2.12137	0.377868
240	-1.2	1.8	-1	1.74928	0.377845
100	-1.1	1.8	-0.7	1.96707	0.377802
140	-1	1.8	-0.7	2.12633	0.37779
80	-1.2	1.8	-0.7	1.91874	0.377785
120	-1.5	1.8	-1.1	1.51424	0.377772
120	-1	1.8	-0.8	1.91852	0.377753
160	-1.1	1.8	-0.6	2.25331	0.377716
140	-1.5	1.8	-1.1	1.51264	0.377665
60	-1.5	1.8	-0.7	1.90349	0.377577
100	-1	1.8	-0.8	1.86216	0.37755
260	-1.2	1.8	-0.5	2.51648	0.377428
280	-1	1.8	-0.9	2.27356	0.377408
60	-1.1	1.8	-0.9	1.6243	0.377402
240	-1.4	1.8	-0.5	2.3906	0.377347
240	-1.5	1.8	-0.5	2.36549	0.377328
280	-1.1	1.8	-0.5	2.64813	0.377298
140	-1.2	1.8	-1	1.58927	0.377221
120	-1.2	1.8	-1	1.566	0.377137
80	-1	1.8	-0.8	1.81124	0.37711
60	-1.2	1.8	-1	1.53437	0.377107
180	-1.3	1.8	-1.1	1.51831	0.377089
100	-1.2	1.8	-1	1.54816	0.377041
120	-1.5	1.8	-0.6	2.10329	0.377007
120	-1	1.8	-0.7	2.07253	0.377003
60	-1.3	1.8	-0.7	1.90144	0.377001
120	-1.4	1.8	-0.6	2.11009	0.376973
160	-1.4	1.8	-1.1	1.50211	0.376965
200	-1	1.8	-0.6	2.44612	0.376948
80	-1.1	1.8	-0.7	1.93611	0.376933
60	-1.4	1.8	-0.7	1.90283	0.376815
240	-1.4	1.8	-1.1	1.54165	0.376796
60	-1	1.8	-0.9	1.63428	0.376779
240	-1.3	1.8	-0.5	2.43125	0.376758
60	-1	1.8	-0.8	1.76885	0.376633
160	-1.5	1.8	-1.1	1.51437	0.376624
260	-1.4	1.8	-1.1	1.55754	0.376601
140	-1.2	1.8	-0.6	2.16907	0.376574
100	-1.5	1.8	-1.1	1.51846	0.376567
60	-1.1	1.8	-0.7	1.90983	0.376553
280	-1.1	1.8	-1	1.97892	0.376532
220	-1.5	1.8	-0.5	2.35629	0.376518
180	-1.4	1.8	-1.1	1.50833	0.37648
60	-1.3	1.8	-1	1.55	0.376454
200	-1.4	1.8	-1.1	1.51784	0.376406
220	-1.3	1.8	-0.5	2.41249	0.376367
80	-1.1	1.8	-1	1.5381	0.376339
180	-1	1.8	-0.9	1.97511	0.37631
140	-1.4	1.8	-1.1	1.49685	0.376306
260	-0.9	1.8	-0.7	2.65238	0.376289
200	-1.1	1.8	-1	1.78288	0.376251
280	-0.9	1.8	-0.7	2.70993	0.376195
60	-1.2	1.8	-0.7	1.90437	0.376079
260	-1.3	1.8	-1.1	1.60463	0.376036
280	-1.3	1.8	-1.1	1.62961	0.376028
260	-1	1.8	-0.9	2.2173	0.376028
120	-1.3	1.8	-0.6	2.12316	0.37595
260	-1.1	1.8	-0.5	2.61679	0.375907
200	-1.3	1.8	-1.1	1.53667	0.375897
80	-1.5	1.8	-1.1	1.52502	0.375857
200	-1	1.8	-0.9	2.03824	0.375838
240	-1.2	1.8	-0.5	2.49264	0.375789
220	-1.1	1.8	-1	1.83204	0.375779
180	-1	1.8	-0.6	2.39735	0.375778
120	-1.4	1.8	-1.1	1.4966	0.375767
100	-1	1.8	-0.7	2.02056	0.375692
80	-1.4	1.8	-1.1	1.50503	0.37567
140	-1	1.8	-0.9	1.85001	0.375663
220	-1.4	1.8	-0.5	2.37898	0.37564
80	-1	1.8	-0.9	1.67669	0.375523
80	-1	1.8	-0.7	1.97215	0.375499
180	-1.1	1.8	-1	1.73556	0.375469
140	-1.1	1.8	-1	1.64328	0.375417
280	-0.9	1.8	-0.6	2.83289	0.375383
160	-1	1.8	-0.9	1.9126	0.375371
260	-1.1	1.8	-1	1.93095	0.375362
160	-0.9	1.8	-0.7	2.32583	0.375352
100	-1	1.8	-0.9	1.72997	0.375328
200	-1.4	1.8	-0.5	2.36497	0.375291
100	-1.4	1.8	-0.6	2.10048	0.375176
140	-1.1	1.8	-0.6	2.21949	0.375171
100	-1.4	1.8	-1.1	1.49898	0.375142
220	-1	1.8	-0.9	2.10009	0.375135
220	-1.2	1.8	-0.5	2.46851	0.375113
100	-1.5	1.8	-0.6	2.09556	0.375013
240	-0.9	1.8	-0.7	2.59294	0.375012
240	-1.3	1.8	-1.1	1.58058	0.375008
120	-1.2	1.8	-0.6	2.1463	0.374984
220	-1.3	1.8	-1.1	1.55873	0.37498
180	-0.9	1.8	-0.7	2.39573	0.374964
60	-1.1	1.8	-1	1.52531	0.37493
240	-1.1	1.8	-0.5	2.58435	0.374896
200	-0.9	1.8	-0.7	2.46481	0.374838
120	-1	1.8	-0.9	1.78909	0.374768
100	-1.1	1.8	-1	1.56728	0.374711
200	-1.5	1.8	-0.5	2.34829	0.374708
160	-1.3	1.8	-1.1	1.50439	0.374706
240	-1	1.8	-0.9	2.15996	0.374665
140	-1.3	1.8	-1.1	1.4915	0.374561
160	-1	1.8	-0.6	2.34827	0.374529
220	-0.9	1.8	-0.8	2.41193	0.374516
200	-1.3	1.8	-0.5	2.39578	0.37451
120	-1.1	1.8	-1	1.60229	0.374487
100	-1.3	1.8	-0.6	2.1088	0.374484
260	-0.9	1.8	-0.6	2.77956	0.37448
220	-0.9	1.8	-0.7	2.52902	0.374464
60	-1.5	1.8	-1.1	1.53415	0.374456
160	-1.1	1.8	-1	1.68975	0.374396
120	-1.1	1.8	-0.6	2.18447	0.374324
100	-1.2	1.8	-0.6	2.12344	0.374294
60	-1.4	1.8	-1.1	1.51644	0.37424
100	-1.3	1.8	-1.1	1.48084	0.374155
140	-0.9	1.8	-0.7	2.25403	0.374135
280	-0.9	1.8	-0.8	2.60658	0.374135
280	-1.5	1.8	-1.2	1.49322	0.374041
160	-0.9	1.8	-0.8	2.1944	0.37404
280	-1	1.8	-0.5	2.79359	0.374004
200	-0.9	1.8	-0.8	2.34297	0.373965
60	-0.9	1.8	-0.8	1.80592	0.373918
120	-0.9	1.8	-0.7	2.18082	0.373861
220	-1.5	1.8	-1.2	1.47644	0.373817
120	-1.3	1.8	-1.1	1.48508	0.373776
240	-1.1	1.8	-1	1.88289	0.373715
60	-1	1.8	-0.7	1.9306	0.373707
80	-1.3	1.8	-1.1	1.48485	0.373657
260	-1.2	1.8	-1.1	1.70011	0.373644
240	-1.2	1.8	-1.1	1.66236	0.373637
140	-1	1.8	-0.6	2.29892	0.373613
240	-1.5	1.8	-1.2	1.47984	0.373609
220	-0.9	1.8	-0.6	2.66602	0.373453
220	-1.1	1.8	-0.5	2.55167	0.373409
80	-1.4	1.8	-0.6	2.09187	0.373389
240	-0.9	1.8	-0.8	2.48024	0.373354
260	-0.9	1.8	-0.8	2.54466	0.373278
60	-1.3	1.8	-1.1	1.4956	0.373241
80	-1.3	1.8	-0.6	2.09536	0.373212
120	-1.2	1.8	-1.1	1.48479	0.373156
140	-0.9	1.8	-0.8	2.11588	0.373154
180	-1.5	1.8	-0.5	2.33958	0.373151
240	-0.9	1.8	-0.6	2.72467	0.373142
260	-1.5	1.8	-1.2	1.48625	0.373069
220	-1.2	1.8	-1.1	1.62741	0.373062
200	-0.9	1.8	-0.6	2.60579	0.373026
180	-1.3	1.8	-0.5	2.38002	0.373024
80	-1.5	1.8	-0.6	2.09053	0.373005
180	-1.4	1.8	-0.5	2.35454	0.372997
200	-1.2	1.8	-0.5	2.44494	0.372995
260	-1	1.8	-0.5	2.75344	0.372985
80	-0.9	1.8	-0.8	1.87781	0.372888
280	-1.2	1.8	-1.1	1.73816	0.37283
100	-0.9	1.8	-0.8	1.95618	0.372765
180	-0.9	1.8	-0.8	2.26984	0.372756
80	-0.9	1.8	-0.7	2.03514	0.372736
160	-1.2	1.8	-1.1	1.53095	0.372726
60	-1.2	1.8	-1.1	1.4708	0.372705
120	-0.9	1.8	-0.8	2.03626	0.372669
100	-1.1	1.8	-0.6	2.15313	0.372637
200	-1.2	1.8	-1.1	1.59285	0.37248
80	-1.2	1.8	-0.6	2.1056	0.372416
180	-1.2	1.8	-1.1	1.56134	0.372379
120	-1	1.8	-0.6	2.25028	0.372375
60	-0.9	1.8	-0.9	1.67038	0.372287
80	-1	1.8	-1	1.56678	0.372233
100	-0.9	1.8	-0.7	2.10764	0.372156
160	-1.5	1.8	-1.2	1.4748	0.372097
80	-1.2	1.8	-1.1	1.46676	0.371912
60	-0.9	1.8	-0.7	1.96776	0.371822
100	-1.2	1.8	-1.1	1.47162	0.371815
120	-1.5	1.8	-1.2	1.4837	0.371798
180	-1.5	1.8	-1.2	1.47415	0.371705
140	-1.5	1.8	-1.2	1.47855	0.371683
100	-0.9	1.8	-0.9	1.82534	0.371646
180	-0.9	1.8	-0.6	2.5449	0.371641
200	-1.1	1.8	-0.5	2.5189	0.371639
200	-1.5	1.8	-1.2	1.47446	0.371528
180	-1.2	1.8	-0.5	2.42125	0.371519
160	-1.4	1.8	-0.5	2.34405	0.371506
60	-1	1.8	-1	1.52993	0.371334
260	-1.4	1.8	-1.2	1.49508	0.371316
160	-0.9	1.8	-0.6	2.48091	0.371314
140	-1.2	1.8	-1.1	1.50644	0.371241
240	-1	1.8	-0.5	2.71237	0.37123
240	-1.4	1.8	-1.2	1.48228	0.371226
80	-1.1	1.8	-0.6	2.12387	0.371201
80	-0.9	1.8	-0.9	1.74397	0.371142
160	-1.4	1.8	-1.2	1.45331	0.371111
280	-1.4	1.8	-1.2	1.51064	0.371047
200	-1.4	1.8	-1.2	1.46168	0.371002
220	-1	1.8	-0.5	2.6698	0.370958
140	-1	1.8	-1	1.74443	0.370956
240	-1	1.8	-1	2.06927	0.37083
60	-1.3	1.8	-0.6	2.08663	0.370746
160	-1.5	1.8	-0.5	2.33188	0.370732
100	-1	1.8	-0.6	2.2026	0.370682
280	-1.3	1.8	-1.2	1.56249	0.370668
160	-1.2	1.8	-0.5	2.39854	0.370615
220	-1	1.8	-1	2.00658	0.370572
80	-1.1	1.8	-1.1	1.4594	0.370551
120	-0.9	1.8	-0.9	1.91129	0.370461
120	-1.4	1.8	-1.2	1.45742	0.370446
80	-1.5	1.8	-1.2	1.50543	0.370421
180	-1	1.8	-1	1.87642	0.370405
180	-1.1	1.8	-0.5	2.48697	0.3704
100	-1.5	1.8	-1.2	1.49381	0.370368
160	-1.3	1.8	-0.5	2.36463	0.370354
120	-1	1.8	-1	1.68019	0.370339
160	-1	1.8	-1	1.80985	0.370317
200	-1	1.8	-1	1.94298	0.370308
260	-1.3	1.8	-1.2	1.53735	0.370295
180	-1.4	1.8	-1.2	1.45714	0.370225
60	-1.5	1.8	-0.6	2.08552	0.370222
180	-0.9	1.8	-0.9	2.16179	0.370199
100	-1	1.8	-1	1.61971	0.370146
60	-1.2	1.8	-0.6	2.08957	0.37014
60	-1.4	1.8	-0.6	2.08549	0.370122
220	-1.4	1.8	-1.2	1.47283	0.370097
260	-0.9	1.8	-0.9	2.45453	0.370072
140	-1.4	1.8	-1.2	1.45385	0.369975
260	-1.1	1.8	-1.1	1.85077	0.369968
160	-0.9	1.8	-0.9	2.08136	0.369912
200	-1.3	1.8	-1.2	1.47359	0.36982
80	-1.4	1.8	-1.2	1.47845	0.369804
240	-1.1	1.8	-1.1	1.79989	0.369784
280	-1.5	1.8	-0.4	2.61585	0.369691
140	-1.5	1.8	-0.5	2.32345	0.369675
60	-1.1	1.8	-0.6	2.09824	0.369605
140	-1.3	1.8	-0.5	2.34897	0.369509
60	-1.1	1.8	-1.1	1.45429	0.369506
220	-1.1	1.8	-1.1	1.74925	0.369476
180	-1.1	1.8	-1.1	1.64888	0.369473
140	-0.9	1.8	-0.9	1.99816	0.369469
200	-1	1.8	-0.5	2.62599	0.369435
120	-1.1	1.8	-1.1	1.51475	0.369312
260	-1	1.8	-1	2.1317	0.369294
280	-1.4	1.8	-0.4	2.6442	0.369283
80	-1	1.8	-0.6	2.15713	0.369163
100	-1.4	1.8	-1.2	1.46572	0.369149
220	-1.3	1.8	-1.2	1.49316	0.369148
220	-0.9	1.8	-0.9	2.31407	0.369147
140	-1.4	1.8	-0.5	2.333	0.369101
280	-0.9	1.8	-0.5	2.97798	0.369096
240	-1.3	1.8	-1.2	1.51518	0.369007
140	-0.9	1.8	-0.6	2.41646	0.368996
140	-1.3	1.8	-1.2	1.43596	0.368955
160	-1.1	1.8	-1.1	1.6001	0.368868
60	-1.4	1.8	-1.2	1.49765	0.368864
200	-0.9	1.8	-0.9	2.23996	0.368796
280	-1	1.8	-1	2.19097	0.368776
280	-1.1	1.8	-1.1	1.90246	0.368762
160	-1.1	1.8	-0.5	2.45435	0.368732
160	-1.3	1.8	-1.2	1.44515	0.36867
120	-0.9	1.8	-0.6	2.34936	0.368649
180	-1.3	1.8	-1.2	1.45823	0.368603
280	-0.9	1.8	-0.9	2.52056	0.368597
140	-1.1	1.8	-1.1	1.55592	0.368493
280	-1.3	1.8	-0.4	2.68745	0.368467
260	-0.9	1.8	-0.5	2.92856	0.368433
240	-0.9	1.8	-0.9	2.38639	0.368258
120	-1.3	1.8	-1.2	1.43397	0.368068
60	-1.3	1.8	-1.2	1.46717	0.368066
240	-1.2	1.8	-1.2	1.59318	0.368036
100	-1.1	1.8	-1.1	1.48384	0.368012
180	-1	1.8	-0.5	2.58244	0.367835
140	-1.2	1.8	-0.5	2.3778	0.367779
80	-0.9	1.8	-1	1.63168	0.367742
280	-1.2	1.8	-0.4	2.75406	0.367652
260	-1.4	1.8	-0.4	2.6334	0.367587
60	-0.9	1.8	-1	1.55929	0.367529
80	-1.3	1.8	-1.2	1.44915	0.367497
120	-1.5	1.8	-0.5	2.31597	0.367405
100	-0.9	1.8	-0.6	2.28251	0.3674
200	-1.1	1.8	-1.1	1.70029	0.367384
60	-1.5	1.8	-1.2	1.52362	0.367368
260	-1.5	1.8	-0.4	2.60807	0.367343
60	-1	1.8	-0.6	2.11923	0.36734
80	-0.9	1.8	-0.6	2.21581	0.367293
260	-1.3	1.8	-0.4	2.67175	0.367187
280	-1.2	1.8	-1.2	1.66961	0.367123
120	-1.4	1.8	-0.5	2.32352	0.366875
100	-1.3	1.8	-1.2	1.4384	0.366856
200	-1.2	1.8	-1.2	1.52284	0.366828
160	-1	1.8	-0.5	2.53843	0.366788
240	-0.9	1.8	-0.5	2.87712	0.366761
60	-1	1.8	-1.1	1.44741	0.366655
120	-1	1.8	-1.1	1.58881	0.366647
60	-1.2	1.8	-1.2	1.4342	0.366624
120	-1.3	1.8	-0.5	2.33582	0.366461
140	-1.1	1.8	-0.5	2.42266	0.366428
140	-1.2	1.8	-1.2	1.44076	0.366231
160	-1.2	1.8	-1.2	1.46379	0.366222
220	-1.2	1.8	-1.2	1.55831	0.366126
120	-1.2	1.8	-0.5	2.35701	0.366114
180	-1.2	1.8	-1.2	1.49173	0.366093
280	-1.1	1.8	-0.4	2.84912	0.366025
80	-1.2	1.8	-1.2	1.41827	0.365902
260	-1.2	1.8	-1.2	1.63247	0.365891
100	-1.2	1.8	-1.2	1.41667	0.36575
260	-1.2	1.8	-0.4	2.73282	0.365682
240	-1.4	1.8	-0.4	2.62176	0.365619
220	-0.9	1.8	-0.5	2.82494	0.365616
240	-1.5	1.8	-0.4	2.59986	0.365548
120	-1.2	1.8	-1.2	1.42548	0.365334
240	-1.3	1.8	-0.4	2.65684	0.365122
60	-0.9	1.8	-0.6	2.15564	0.364954
100	-1.4	1.8	-0.5	2.31326	0.364915
140	-0.9	1.8	-1	1.89863	0.364895
120	-1.1	1.8	-0.5	2.39302	0.364879
120	-0.9	1.8	-1	1.80841	0.364741
100	-1.5	1.8	-0.5	2.30906	0.364691
240	-1.2	1.8	-0.4	2.71082	0.364616
100	-1.3	1.8	-0.5	2.32292	0.364584
80	-1	1.8	-1.1	1.48112	0.364584
100	-0.9	1.8	-1	1.71897	0.364458
200	-0.9	1.8	-1	2.15377	0.364405
160	-1	1.8	-1.1	1.72491	0.364357
140	-1	1.8	-0.5	2.49453	0.36432
260	-1.1	1.8	-0.4	2.82109	0.364015
100	-1	1.8	-1.1	1.53005	0.364004
220	-1.4	1.8	-0.4	2.61103	0.363929
180	-0.9	1.8	-0.5	2.71496	0.363825
220	-1.5	1.8	-0.4	2.59126	0.363749
180	-1	1.8	-1.1	1.79395	0.363711
200	-0.9	1.8	-0.5	2.77166	0.36369
220	-1.3	1.8	-0.4	2.64117	0.363645
280	-1.1	1.8	-1.2	1.83832	0.36364
180	-0.9	1.8	-1	2.07176	0.363501
260	-1.1	1.8	-1.2	1.78627	0.36348
260	-1	1.8	-1.1	2.06028	0.363382
140	-1	1.8	-1.1	1.65649	0.363117
240	-1	1.8	-1.1	1.996	0.363101
100	-1.2	1.8	-0.5	2.33779	0.363074
280	-1	1.8	-1.1	2.12259	0.363062
280	-1	1.8	-0.4	2.97848	0.36303
240	-1.1	1.8	-1.2	1.73437	0.362897
220	-1	1.8	-1.1	1.93051	0.362789
160	-0.9	1.8	-1	1.98738	0.362706
200	-1	1.8	-1.1	1.86348	0.362668
120	-1	1.8	-0.5	2.45106	0.362623
180	-1.1	1.8	-1.2	1.57837	0.362616
160	-0.9	1.8	-0.5	2.65766	0.36256
240	-1.1	1.8	-0.4	2.79164	0.362463
80	-1.1	1.8	-1.2	1.403	0.362442
260	-0.9	1.8	-1	2.38019	0.362283
100	-1.1	1.8	-0.5	2.36474	0.362256
220	-1.2	1.8	-0.4	2.69091	0.362213
80	-1.5	1.8	-0.5	2.30305	0.362047
200	-1.1	1.8	-1.2	1.62921	0.362039
200	-1.5	1.8	-0.4	2.58371	0.361905
140	-1.1	1.8	-1.2	1.48516	0.3619
220	-0.9	1.8	-1	2.23269	0.361872
280	-0.9	1.8	-1	2.44835	0.361841
100	-1.1	1.8	-1.2	1.41737	0.361697
80	-1.4	1.8	-0.5	2.30725	0.361612
80	-1.3	1.8	-0.5	2.31163	0.361589
80	-1.2	1.8	-0.5	2.32064	0.361556
120	-1.1	1.8	-1.2	1.44616	0.361552
200	-1.4	1.8	-0.4	2.60126	0.361488
100	-1	1.8	-0.5	2.40828	0.361267
200	-1.3	1.8	-0.4	2.62618	0.361242
240	-0.9	1.8	-1	2.30936	0.361219
260	-1	1.8	-0.4	2.94246	0.361202
160	-1.1	1.8	-1.2	1.52957	0.361135
220	-1.1	1.8	-1.2	1.68248	0.360729
140	-0.9	1.8	-0.5	2.59998	0.360509
80	-1.1	1.8	-0.5	2.33752	0.360448
200	-1.2	1.8	-0.4	2.66939	0.360284
220	-1.1	1.8	-0.4	2.76465	0.360088
60	-1.1	1.8	-1.2	1.40814	0.359994
120	-0.9	1.8	-0.5	2.53951	0.35971
180	-1.5	1.8	-0.4	2.57625	0.359474
60	-0.9	1.8	-1.1	1.47148	0.359472
240	-1	1.8	-0.4	2.90489	0.359364
80	-0.9	1.8	-1.1	1.54225	0.359283
60	-1.4	1.8	-0.5	2.29915	0.359243
180	-1.3	1.8	-0.4	2.61251	0.359139
180	-1.4	1.8	-0.4	2.59083	0.359006
60	-1.3	1.8	-0.5	2.30115	0.358955
200	-1.1	1.8	-0.4	2.73434	0.358636
60	-1.5	1.8	-0.5	2.29831	0.358601
60	-1	1.8	-1.2	1.38839	0.358542
60	-1.2	1.8	-0.5	2.3061	0.358203
80	-1	1.8	-0.5	2.37013	0.358178
100	-0.9	1.8	-1.1	1.62976	0.358078
180	-1.2	1.8	-0.4	2.6498	0.358048
60	-1.1	1.8	-0.5	2.31512	0.357923
220	-1	1.8	-0.4	2.86759	0.357511
80	-1	1.8	-1.2	1.41339	0.357464
220	-1	1.8	-1.2	1.86768	0.357441
100	-0.9	1.8	-0.5	2.48128	0.357255
140	-0.9	1.8	-1.1	1.81629	0.357239
280	-0.9	1.8	-0.4	3.14328	0.357094
120	-0.9	1.8	-1.1	1.72242	0.357042
160	-1.4	1.8	-0.4	2.58045	0.35683
160	-1.5	1.8	-0.4	2.56999	0.356703
260	-1	1.8	-1.2	2.00211	0.356586
120	-1	1.8	-1.2	1.51762	0.356511
180	-1.1	1.8	-0.4	2.70611	0.356479
160	-1.3	1.8	-0.4	2.59915	0.356454
180	-1	1.8	-1.2	1.7266	0.356449
60	-1	1.8	-0.5	2.33366	0.356425
80	-0.9	1.8	-0.5	2.42158	0.356262
100	-1	1.8	-1.2	1.45952	0.356102
200	-1	1.8	-0.4	2.8287	0.356003
140	-1	1.8	-1.2	1.58528	0.355973
260	-0.9	1.8	-0.4	3.09889	0.355909
160	-1.2	1.8	-0.4	2.62964	0.355539
280	-1	1.8	-1.2	2.06638	0.355523
180	-0.9	1.8	-1.1	1.99854	0.35536
160	-1	1.8	-1.2	1.65663	0.355109
240	-1	1.8	-1.2	1.93651	0.355032
200	-1	1.8	-1.2	1.79861	0.355019
160	-0.9	1.8	-1.1	1.90969	0.354636
240	-0.9	1.8	-0.4	3.05342	0.354507
140	-1.5	1.8	-0.4	2.56292	0.354464
160	-1.1	1.8	-0.4	2.67769	0.354295
280	-0.9	1.8	-1.1	2.39045	0.354257
220	-0.9	1.8	-1.1	2.16631	0.354197
260	-0.9	1.8	-1.1	2.31907	0.354091
180	-1	1.8	-0.4	2.79094	0.353923
200	-0.9	1.8	-1.1	2.08383	0.353891
140	-1.4	1.8	-0.4	2.57173	0.353853
140	-1.3	1.8	-0.4	2.58616	0.353845
140	-1.2	1.8	-0.4	2.60964	0.353561
60	-0.9	1.8	-0.5	2.36653	0.353506
220	-0.9	1.8	-0.4	3.00627	0.353402
240	-0.9	1.8	-1.1	2.24445	0.352662
140	-1.1	1.8	-0.4	2.6501	0.352489
120	-1.4	1.8	-0.4	2.56251	0.352071
160	-1	1.8	-0.4	2.752	0.351921
60	-0.9	1.8	-1.2	1.40335	0.351907
120	-1.5	1.8	-0.4	2.55617	0.351821
120	-1.3	1.8	-0.4	2.5739	0.351382
200	-0.9	1.8	-0.4	2.95886	0.351263
120	-1.2	1.8	-0.4	2.59304	0.350562
80	-0.9	1.8	-1.2	1.46974	0.349957
180	-0.9	1.8	-0.4	2.90826	0.349373
140	-1	1.8	-0.4	2.71412	0.349368
120	-1.1	1.8	-0.4	2.62372	0.349256
100	-1.4	1.8	-0.4	2.55478	0.34864
100	-1.5	1.8	-0.4	2.55039	0.348551
100	-0.9	1.8	-1.2	1.55754	0.348484
100	-1.3	1.8	-0.4	2.56257	0.347999
160	-0.9	1.8	-0.4	2.85828	0.347867
120	-0.9	1.8	-1.2	1.6528	0.347777
100	-1.2	1.8	-0.4	2.57628	0.347583
180	-0.9	1.8	-1.2	1.9377	0.347396
120	-1	1.8	-0.4	2.67543	0.347285
140	-0.9	1.8	-1.2	1.75014	0.34673
100	-1.1	1.8	-0.4	2.59874	0.346608
220	-0.9	1.8	-1.2	2.10964	0.346549
160	-0.9	1.8	-1.2	1.84545	0.346161
140	-0.9	1.8	-0.4	2.80597	0.346106
240	-0.9	1.8	-1.2	2.19194	0.34595
260	-0.9	1.8	-1.2	2.26984	0.345811
80	-1.4	1.8	-0.4	2.54713	0.345724
200	-0.9	1.8	-1.2	2.02627	0.345581
80	-1.5	1.8	-0.4	2.54539	0.345023
280	-0.9	1.8	-1.2	2.34335	0.344983
80	-1.3	1.8	-0.4	2.55231	0.344428
80	-1.2	1.8	-0.4	2.56099	0.344327
100	-1	1.8	-0.4	2.63844	0.34427
80	-1.1	1.8	-0.4	2.57636	0.343966
120	-0.9	1.8	-0.4	2.75375	0.34345
100	-0.9	1.8	-0.4	2.70063	0.3423
80	-1	1.8	-0.4	2.60413	0.342199
60	-1.4	1.8	-0.4	2.54126	0.341919
60	-1.5	1.8	-0.4	2.54023	0.341519
60	-1.2	1.8	-0.4	2.54728	0.341501
60	-1.3	1.8	-0.4	2.54399	0.341128
60	-1.1	1.8	-0.4	2.557	0.340291
80	-0.9	1.8	-0.4	2.6499	0.339858
60	-1	1.8	-0.4	2.57258	0.339104
60	-0.9	1.8	-0.4	2.60215	0.337065
280	-1.5	1.6	-0.7	1.91649	0.389251
280	-1.5	1.6	-0.8	1.77656	0.388567
280	-1.4	1.6	-0.7	1.95571	0.38809
260	-1.5	1.6	-0.7	1.90598	0.387701
260	-1.5	1.6	-0.8	1.76481	0.387477
260	-1.4	1.6	-0.7	1.93883	0.387475
240	-1.5	1.6	-0.7	1.89498	0.387453
240	-1.5	1.6	-0.8	1.75365	0.387298
280	-1.3	1.6	-0.7	2.01669	0.387225
260	-1.3	1.6	-0.7	1.99378	0.387083
260	-1.4	1.6	-0.8	1.79597	0.387074
240	-1.4	1.6	-0.8	1.78	0.38705
220	-1.5	1.6	-0.8	1.74261	0.387026
240	-1.4	1.6	-0.7	1.92306	0.386977
280	-1.3	1.6	-0.8	1.87631	0.386887
200	-1.5	1.6	-0.8	1.73353	0.386831
240	-1.3	1.6	-0.7	1.97205	0.386703
240	-1.5	1.6	-0.9	1.64059	0.386555
280	-1.5	1.6	-0.9	1.66278	0.386521
220	-1.4	1.6	-0.8	1.76406	0.386505
280	-1.4	1.6	-0.8	1.81365	0.386475
220	-1.4	1.6	-0.7	1.90829	0.386473
280	-1.5	1.6	-0.6	2.08694	0.38647
260	-1.5	1.6	-0.9	1.65051	0.38635
220	-1.5	1.6	-0.7	1.88457	0.3863
260	-1.3	1.6	-0.8	1.8524	0.386291
200	-1.5	1.6	-0.7	1.87336	0.386062
220	-1.3	1.6	-0.8	1.80547	0.385928
280	-1.4	1.6	-0.6	2.12309	0.385919
260	-1.5	1.6	-0.6	2.07639	0.385915
180	-1.5	1.6	-0.8	1.72418	0.385824
200	-1.4	1.6	-0.8	1.75032	0.385729
260	-1.2	1.6	-0.7	2.08043	0.385654
240	-1.2	1.6	-0.7	2.05012	0.385634
280	-1.4	1.6	-0.9	1.69575	0.38562
280	-1.3	1.6	-0.6	2.18063	0.385594
280	-1.2	1.6	-0.7	2.11278	0.38551
260	-1.4	1.6	-0.9	1.67916	0.385379
160	-1.5	1.6	-0.8	1.71569	0.385359
200	-1.4	1.6	-0.7	1.89308	0.385343
260	-1.4	1.6	-0.6	2.10875	0.385303
240	-1.3	1.6	-0.8	1.82866	0.385287
180	-1.4	1.6	-0.8	1.73622	0.385244
240	-1.4	1.6	-0.6	2.09297	0.385234
280	-1.2	1.6	-0.8	1.97866	0.385229
240	-1.5	1.6	-0.6	2.06558	0.385218
160	-1.4	1.6	-0.8	1.72295	0.385112
220	-1.3	1.6	-0.7	1.95083	0.385065
200	-1.3	1.6	-0.8	1.78392	0.385035
260	-1.3	1.6	-0.6	2.16029	0.38499
200	-1.3	1.6	-0.7	1.92822	0.384934
180	-1.5	1.6	-0.7	1.86416	0.3849
220	-1.2	1.6	-0.7	2.01823	0.384783
220	-1.5	1.6	-0.9	1.63186	0.384779
240	-1.2	1.6	-0.8	1.91013	0.384639
220	-1.4	1.6	-0.9	1.64777	0.384554
180	-1.3	1.6	-0.7	1.90799	0.384441
180	-1.4	1.6	-0.7	1.87998	0.384407
260	-1.2	1.6	-0.8	1.94465	0.384331
140	-1.5	1.6	-0.8	1.7087	0.384274
280	-1.2	1.6	-0.6	2.27028	0.384272
160	-1.3	1.6	-0.8	1.74334	0.384238
180	-1.5	1.6	-0.9	1.61479	0.38414
240	-1.3	1.6	-0.6	2.14029	0.38411
160	-1.5	1.6	-0.9	1.60778	0.384104
200	-1.2	1.6	-0.8	1.84414	0.384083
200	-1.5	1.6	-0.9	1.62287	0.384061
140	-1.5	1.6	-0.9	1.60305	0.384021
200	-1.4	1.6	-0.9	1.63379	0.383914
160	-1.5	1.6	-0.7	1.85514	0.383901
280	-1.1	1.6	-0.7	2.24977	0.383709
240	-1.4	1.6	-0.9	1.66364	0.383626
180	-1.3	1.6	-0.8	1.76389	0.383593
140	-1.4	1.6	-0.8	1.71234	0.383551
160	-1.4	1.6	-0.9	1.61063	0.383536
160	-1.3	1.6	-0.7	1.88871	0.383533
220	-1.5	1.6	-0.6	2.05556	0.383473
260	-1.2	1.6	-0.6	2.24149	0.38347
220	-1.2	1.6	-0.8	1.8782	0.383449
180	-1.4	1.6	-0.9	1.62226	0.383422
160	-1.4	1.6	-0.7	1.86683	0.383361
200	-1.2	1.6	-0.7	1.98852	0.383334
280	-1.1	1.6	-0.6	2.39472	0.383312
220	-1.4	1.6	-0.6	2.07991	0.383285
220	-1.3	1.6	-0.9	1.68751	0.383244
280	-1.3	1.6	-0.9	1.76072	0.383192
140	-1.4	1.6	-0.9	1.60021	0.383178
200	-1.3	1.6	-0.9	1.66428	0.383172
240	-1.3	1.6	-0.9	1.7112	0.383165
240	-1.2	1.6	-0.6	2.21275	0.383158
200	-1.3	1.6	-0.6	2.09868	0.383131
120	-1.5	1.6	-0.8	1.70232	0.38313
120	-1.4	1.6	-0.8	1.70241	0.383085
140	-1.5	1.6	-0.7	1.84709	0.383008
260	-1.1	1.6	-0.7	2.20856	0.382953
240	-1.1	1.6	-0.7	2.16763	0.382814
160	-1.2	1.6	-0.8	1.78387	0.3828
180	-1.2	1.6	-0.7	1.95845	0.38276
220	-1.3	1.6	-0.6	2.12063	0.382734
200	-1.5	1.6	-0.6	2.04549	0.38267
200	-1.4	1.6	-0.6	2.06509	0.382658
180	-1.2	1.6	-0.8	1.81442	0.382647
260	-1.3	1.6	-0.9	1.73538	0.382573
140	-1.4	1.6	-0.7	1.85455	0.382536
100	-1.5	1.6	-0.8	1.69658	0.382527
100	-1.4	1.6	-0.8	1.69463	0.382493
220	-1.1	1.6	-0.7	2.1248	0.382446
120	-1.5	1.6	-0.9	1.59836	0.382396
140	-1.3	1.6	-0.8	1.72555	0.382334
280	-1.5	1.6	-1	1.57466	0.382294
240	-1.5	1.6	-1	1.55418	0.382242
180	-1.5	1.6	-0.6	2.03541	0.382195
120	-1.4	1.6	-0.9	1.59326	0.382194
260	-1.1	1.6	-0.6	2.35844	0.382068
260	-1.5	1.6	-1	1.56472	0.381987
140	-1.3	1.6	-0.7	1.87185	0.381936
140	-1.2	1.6	-0.8	1.75511	0.381819
220	-1.2	1.6	-0.6	2.18423	0.381797
240	-1.1	1.6	-0.8	2.03703	0.381758
200	-1.1	1.6	-0.7	2.08298	0.381728
100	-1.3	1.6	-0.8	1.69707	0.381701
160	-1.2	1.6	-0.7	1.93023	0.381695
100	-1.5	1.6	-0.9	1.59573	0.381688
120	-1.3	1.6	-0.8	1.71034	0.381666
260	-1.2	1.6	-0.9	1.83015	0.381657
120	-1.2	1.6	-0.8	1.72916	0.381632
120	-1.3	1.6	-0.7	1.85402	0.381628
200	-1.2	1.6	-0.6	2.1558	0.381611
280	-1.1	1.6	-0.8	2.1259	0.381532
240	-1.4	1.6	-1	1.57043	0.381523
220	-1.1	1.6	-0.8	1.99083	0.381471
80	-1.5	1.6	-0.8	1.69307	0.381461
160	-1.3	1.6	-0.9	1.62558	0.381457
260	-1.4	1.6	-1	1.58619	0.381437
180	-1.3	1.6	-0.9	1.64495	0.38134
120	-1.4	1.6	-0.7	1.84475	0.381311
180	-1.4	1.6	-0.6	2.05237	0.381307
100	-1.4	1.6	-0.7	1.83333	0.381282
220	-1.1	1.6	-0.6	2.28101	0.381281
280	-1.4	1.6	-1	1.60284	0.381261
260	-1.1	1.6	-0.8	2.08181	0.381223
120	-1.5	1.6	-0.7	1.84023	0.381199
280	-1.2	1.6	-0.9	1.8664	0.381136
180	-1.5	1.6	-1	1.53445	0.381116
80	-1.4	1.6	-0.8	1.68909	0.381067
280	-1.5	1.6	-0.5	2.28414	0.38103
140	-1.3	1.6	-0.9	1.60901	0.381008
180	-1.1	1.6	-0.7	2.04133	0.380976
200	-1.5	1.6	-1	1.54135	0.380959
260	-1.5	1.6	-0.5	2.27393	0.380925
180	-1.3	1.6	-0.6	2.08049	0.380835
100	-1.4	1.6	-0.9	1.58907	0.380817
160	-1.1	1.6	-0.7	1.99857	0.380815
220	-1.5	1.6	-1	1.54849	0.3808
140	-1.2	1.6	-0.9	1.634	0.380762
200	-1.1	1.6	-0.8	1.94649	0.380634
100	-1.3	1.6	-0.7	1.84029	0.380632
280	-1.4	1.6	-0.5	2.3187	0.380577
240	-1.2	1.6	-0.9	1.79495	0.380567
100	-1.5	1.6	-0.7	1.83258	0.380472
240	-1.1	1.6	-0.6	2.32097	0.380452
160	-1.2	1.6	-0.9	1.66323	0.380405
140	-1.5	1.6	-1	1.52839	0.380382
140	-1.2	1.6	-0.7	1.90403	0.380376
160	-1.1	1.6	-0.8	1.85608	0.380354
100	-1.3	1.6	-0.9	1.58437	0.380334
160	-1.5	1.6	-0.6	2.02613	0.380255
80	-1.4	1.6	-0.9	1.58761	0.380245
200	-1.2	1.6	-0.9	1.72602	0.380213
260	-1.4	1.6	-0.5	2.30358	0.380174
80	-1.3	1.6	-0.8	1.68742	0.380166
180	-1.2	1.6	-0.6	2.12901	0.380119
60	-1.5	1.6	-0.9	1.59703	0.380102
160	-1.4	1.6	-1	1.52472	0.380068
100	-1.2	1.6	-0.8	1.70815	0.380041
220	-1	1.6	-0.7	2.27447	0.379973
280	-1.3	1.6	-0.5	2.37118	0.379971
160	-1.4	1.6	-0.6	2.04012	0.379965
280	-1	1.6	-0.7	2.43221	0.379965
160	-1.5	1.6	-1	1.53105	0.379952
220	-1.2	1.6	-0.9	1.76093	0.379935
280	-1.2	1.6	-0.5	2.45064	0.379898
180	-1.1	1.6	-0.8	1.90095	0.379878
80	-1.5	1.6	-0.9	1.59687	0.379869
120	-1.3	1.6	-0.9	1.59571	0.379868
140	-1.1	1.6	-0.8	1.81243	0.379831
180	-1.2	1.6	-0.9	1.69403	0.379819
280	-1	1.6	-0.6	2.56341	0.379814
240	-1	1.6	-0.7	2.32831	0.379752
120	-1.5	1.6	-1	1.52673	0.379717
260	-1	1.6	-0.7	2.38105	0.379697
120	-1.2	1.6	-0.7	1.87821	0.379662
80	-1.3	1.6	-0.9	1.57843	0.379646
200	-1.4	1.6	-1	1.54498	0.379636
220	-1.4	1.6	-1	1.55781	0.379557
60	-1.5	1.6	-0.8	1.69216	0.37947
280	-1.3	1.6	-1	1.66369	0.379469
100	-1.2	1.6	-0.9	1.5893	0.379399
160	-1.3	1.6	-1	1.53158	0.379392
140	-1.1	1.6	-0.7	1.95955	0.379367
240	-1.4	1.6	-0.5	2.29046	0.379292
180	-1.4	1.6	-1	1.53497	0.379272
160	-1.3	1.6	-0.6	2.06246	0.379272
260	-1.3	1.6	-0.5	2.35191	0.379255
120	-1.2	1.6	-0.9	1.6101	0.379235
100	-1.2	1.6	-0.7	1.85465	0.37923
160	-1.2	1.6	-0.6	2.10126	0.379202
140	-1.4	1.6	-0.6	2.02711	0.379152
280	-1	1.6	-0.8	2.32104	0.379132
120	-1.1	1.6	-0.8	1.77146	0.379121
240	-1.3	1.6	-0.5	2.33302	0.379076
280	-1.1	1.6	-0.9	2.02119	0.379073
60	-1.3	1.6	-0.8	1.68074	0.379049
240	-1.3	1.6	-1	1.61501	0.379037
240	-1.5	1.6	-0.5	2.26418	0.379005
140	-1.5	1.6	-0.6	2.01824	0.379005
200	-1.1	1.6	-0.6	2.24332	0.378975
60	-1.4	1.6	-0.8	1.68781	0.378974
260	-1.2	1.6	-0.5	2.42418	0.378903
200	-1	1.6	-0.7	2.21987	0.378859
80	-1.2	1.6	-0.8	1.69047	0.378843
60	-1.3	1.6	-0.9	1.57724	0.378839
240	-1	1.6	-0.6	2.46794	0.378828
80	-1.5	1.6	-0.7	1.82752	0.378742
60	-1.4	1.6	-0.9	1.5883	0.378712
140	-1.4	1.6	-1	1.51932	0.378698
80	-1.4	1.6	-0.7	1.82624	0.378688
100	-1.1	1.6	-0.8	1.7361	0.378657
100	-1.5	1.6	-1	1.52846	0.378647
260	-1	1.6	-0.6	2.51569	0.37845
80	-1.3	1.6	-0.7	1.82857	0.378431
280	-1.1	1.6	-0.5	2.56408	0.378366
260	-1.3	1.6	-1	1.63967	0.37836
180	-1.1	1.6	-0.6	2.20425	0.378353
120	-1.1	1.6	-0.7	1.92007	0.378351
120	-1.4	1.6	-1	1.51572	0.378338
80	-1.2	1.6	-0.9	1.57521	0.378184
140	-1.3	1.6	-0.6	2.04548	0.378098
220	-1.1	1.6	-0.9	1.87864	0.378032
100	-1.3	1.6	-1	1.50151	0.377892
260	-1.5	1.6	-1.1	1.50083	0.377837
220	-1.3	1.6	-1	1.59217	0.377836
60	-1.2	1.6	-0.9	1.56883	0.377796
220	-1.4	1.6	-0.5	2.27674	0.377769
220	-1	1.6	-0.6	2.41825	0.377757
100	-1.4	1.6	-1	1.51419	0.377715
200	-1.3	1.6	-1	1.56937	0.377679
260	-1	1.6	-0.8	2.26654	0.377679
80	-1.1	1.6	-0.8	1.70467	0.377668
60	-1.2	1.6	-0.8	1.67964	0.377567
200	-1	1.6	-0.8	2.09272	0.377562
160	-1	1.6	-0.7	2.10693	0.377548
180	-1.3	1.6	-1	1.55066	0.377508
180	-1	1.6	-0.7	2.16391	0.377478
240	-1.2	1.6	-0.5	2.39832	0.37745
140	-1.3	1.6	-1	1.51927	0.377442
140	-1.1	1.6	-0.9	1.69093	0.377416
220	-1	1.6	-0.8	2.15286	0.377287
100	-1.1	1.6	-0.9	1.61272	0.377249
100	-1.1	1.6	-0.7	1.88411	0.37724
140	-1.2	1.6	-0.6	2.07671	0.377218
220	-1.5	1.6	-0.5	2.25477	0.37718
240	-1.1	1.6	-0.9	1.92794	0.37717
80	-1.2	1.6	-0.7	1.83614	0.377164
180	-1	1.6	-0.8	2.03212	0.377101
120	-1.4	1.6	-0.6	2.01629	0.377073
240	-1	1.6	-0.8	2.21053	0.377042
260	-1.1	1.6	-0.9	1.97538	0.377014
80	-1.4	1.6	-1	1.51815	0.376989
160	-1.1	1.6	-0.6	2.16684	0.376986
200	-1.1	1.6	-0.9	1.83162	0.376985
60	-1.5	1.6	-1	1.53821	0.376974
120	-1.5	1.6	-0.6	2.00991	0.376908
240	-1.2	1.6	-1	1.69883	0.376907
60	-1.5	1.6	-0.7	1.82346	0.376861
180	-1.2	1.6	-1	1.59531	0.376854
200	-1.2	1.6	-1	1.62809	0.376816
260	-1.2	1.6	-1	1.73597	0.376786
220	-1.3	1.6	-0.5	2.31485	0.376777
120	-1.1	1.6	-0.9	1.64956	0.376756
160	-1.1	1.6	-0.9	1.7362	0.376755
200	-1	1.6	-0.6	2.36802	0.37671
180	-1.1	1.6	-0.9	1.78375	0.376677
80	-1.5	1.6	-1	1.5338	0.376662
280	-1.5	1.6	-1.1	1.50933	0.376623
240	-1.5	1.6	-1.1	1.49365	0.376615
80	-1.1	1.6	-0.9	1.58364	0.376529
140	-1	1.6	-0.8	1.9097	0.376513
60	-1.4	1.6	-0.7	1.82172	0.376499
60	-1.1	1.6	-0.8	1.68068	0.376497
140	-1	1.6	-0.7	2.05012	0.376445
160	-1	1.6	-0.8	1.97197	0.376341
280	-1.2	1.6	-1	1.77366	0.376275
140	-1.1	1.6	-0.6	2.12871	0.376272
200	-1.5	1.6	-1.1	1.48394	0.376098
120	-1	1.6	-0.8	1.84929	0.376056
60	-1.4	1.6	-1	1.52451	0.375961
120	-1.2	1.6	-1	1.5147	0.375952
80	-1.1	1.6	-0.7	1.8544	0.375911
80	-1.3	1.6	-1	1.50187	0.3759
60	-1.1	1.6	-0.9	1.56451	0.375839
260	-1.1	1.6	-0.5	2.5309	0.375833
200	-1.4	1.6	-0.5	2.26539	0.37575
220	-1.2	1.6	-1	1.66367	0.375731
120	-1.3	1.6	-0.6	2.02943	0.37573
220	-1.2	1.6	-0.5	2.37361	0.375725
60	-1.3	1.6	-0.7	1.82099	0.375713
200	-1.5	1.6	-0.5	2.24657	0.375699
160	-1.5	1.6	-1.1	1.48028	0.375585
120	-1.3	1.6	-1	1.50949	0.375571
100	-1	1.6	-0.8	1.79163	0.375501
120	-1	1.6	-0.7	1.99484	0.375499
180	-1	1.6	-0.6	2.31766	0.375482
100	-1.2	1.6	-1	1.49864	0.37546
60	-1.3	1.6	-1	1.50715	0.375406
240	-1.4	1.6	-1.1	1.50111	0.375351
60	-1.2	1.6	-0.7	1.82226	0.375344
280	-1.4	1.6	-1.1	1.5305	0.375331
160	-1.2	1.6	-1	1.5655	0.375313
100	-1.4	1.6	-0.6	2.00693	0.375306
120	-1.2	1.6	-0.6	2.05331	0.375092
200	-1.3	1.6	-0.5	2.29756	0.375085
100	-1.5	1.6	-0.6	2.00354	0.375078
140	-1.2	1.6	-1	1.53856	0.375076
280	-0.9	1.6	-0.6	2.77165	0.375047
240	-1.1	1.6	-0.5	2.49719	0.375013
160	-1.4	1.6	-1.1	1.4637	0.374996
220	-1.5	1.6	-1.1	1.49024	0.374864
200	-1.4	1.6	-1.1	1.47789	0.374851
220	-0.9	1.6	-0.7	2.46924	0.374793
280	-1.3	1.6	-1.1	1.58718	0.374691
160	-1	1.6	-0.6	2.26586	0.374603
100	-1	1.6	-0.7	1.93969	0.374555
60	-1.1	1.6	-0.7	1.8285	0.374498
280	-0.9	1.6	-0.7	2.65663	0.374495
80	-1	1.6	-0.8	1.73946	0.374466
140	-1.5	1.6	-1.1	1.48099	0.374448
180	-1.5	1.6	-1.1	1.4819	0.374433
60	-1	1.6	-0.8	1.69597	0.37441
80	-1	1.6	-0.7	1.88937	0.374373
200	-1.2	1.6	-0.5	2.34853	0.37433
180	-1.4	1.6	-0.5	2.25267	0.374293
60	-1.2	1.6	-1	1.49049	0.374252
260	-1.3	1.6	-1.1	1.56224	0.374245
120	-1.1	1.6	-0.6	2.09411	0.374232
180	-1.5	1.6	-0.5	2.23658	0.374218
280	-1	1.6	-0.5	2.71574	0.374162
100	-1.3	1.6	-0.6	2.01584	0.374094
220	-1.1	1.6	-0.5	2.46145	0.374081
260	-1.4	1.6	-1.1	1.51704	0.374064
120	-1.5	1.6	-1.1	1.48535	0.37402
260	-1	1.6	-0.5	2.67317	0.374018
80	-1.2	1.6	-1	1.49086	0.37392
280	-1	1.6	-0.9	2.22815	0.373885
220	-1	1.6	-0.9	2.04816	0.373858
140	-1	1.6	-0.9	1.79081	0.373805
140	-1.4	1.6	-1.1	1.46207	0.373773
180	-1.4	1.6	-1.1	1.47109	0.373724
240	-1.1	1.6	-1	1.83621	0.373688
120	-1.4	1.6	-1.1	1.46276	0.373685
100	-1.4	1.6	-1.1	1.46713	0.373589
240	-0.9	1.6	-0.7	2.53515	0.373576
100	-1.2	1.6	-0.6	2.03076	0.373501
240	-1.3	1.6	-1.1	1.53834	0.373487
180	-1.3	1.6	-0.5	2.27973	0.373479
100	-1	1.6	-0.9	1.66739	0.373449
80	-1.5	1.6	-1.1	1.49916	0.373369
260	-0.9	1.6	-0.6	2.71638	0.373349
100	-1.5	1.6	-1.1	1.49134	0.373325
280	-1.1	1.6	-1	1.93512	0.37331
180	-1	1.6	-0.9	1.92195	0.373306
240	-1	1.6	-0.5	2.6298	0.373295
200	-0.9	1.6	-0.7	2.40237	0.373179
260	-0.9	1.6	-0.7	2.59754	0.373177
140	-1.1	1.6	-1	1.59042	0.373139
240	-1	1.6	-0.9	2.11117	0.373031
200	-1	1.6	-0.9	1.98636	0.373008
140	-1	1.6	-0.6	2.21384	0.372956
80	-1.3	1.6	-0.6	2.00256	0.37289
220	-1.4	1.6	-1.1	1.49055	0.372862
120	-1	1.6	-0.9	1.72802	0.372838
180	-1.2	1.6	-0.5	2.32341	0.372838
80	-1	1.6	-0.9	1.61468	0.372818
160	-1	1.6	-0.9	1.85685	0.372759
240	-0.9	1.6	-0.6	2.65786	0.372662
260	-1.1	1.6	-1	1.88626	0.37259
180	-0.9	1.6	-0.7	2.33126	0.372587
160	-1.3	1.6	-1.1	1.46284	0.372528
80	-1.5	1.6	-0.6	1.99736	0.372525
200	-1.1	1.6	-0.5	2.42691	0.372516
80	-1.1	1.6	-1	1.49015	0.372503
180	-1.1	1.6	-1	1.68578	0.372424
80	-1.4	1.6	-0.6	1.99928	0.372409
80	-1.4	1.6	-1.1	1.47701	0.372382
220	-0.9	1.6	-0.6	2.59902	0.372228
260	-1	1.6	-0.9	2.17092	0.372196
180	-1.3	1.6	-1.1	1.47765	0.372155
160	-0.9	1.6	-0.7	2.25934	0.372135
200	-1.3	1.6	-1.1	1.4959	0.3721
120	-1.1	1.6	-1	1.55019	0.372085
100	-0.9	1.6	-0.8	1.88693	0.372069
160	-1.5	1.6	-0.5	2.22835	0.372068
60	-1	1.6	-0.9	1.57427	0.372065
100	-1.1	1.6	-1	1.51476	0.372057
60	-1	1.6	-0.7	1.8461	0.37205
100	-1.1	1.6	-0.6	2.06046	0.372024
160	-1.1	1.6	-1	1.63755	0.371969
160	-1.4	1.6	-0.5	2.24169	0.371916
100	-1.3	1.6	-1.1	1.44431	0.37191
120	-0.9	1.6	-0.7	2.1078	0.371838
80	-0.9	1.6	-0.8	1.80595	0.371809
80	-1.2	1.6	-0.6	2.01147	0.371793
120	-1	1.6	-0.6	2.16236	0.371718
200	-0.9	1.6	-0.8	2.28828	0.371687
260	-0.9	1.6	-0.8	2.49723	0.3716
240	-0.9	1.6	-0.8	2.43	0.371528
220	-0.9	1.6	-0.8	2.36117	0.371398
160	-0.9	1.6	-0.8	2.13411	0.371324
60	-1.4	1.6	-1.1	1.49202	0.371285
60	-1.1	1.6	-1	1.47801	0.371252
140	-1.3	1.6	-1.1	1.45261	0.371233
80	-0.9	1.6	-0.7	1.95373	0.371226
160	-1.3	1.6	-0.5	2.26314	0.37119
140	-0.9	1.6	-0.7	2.18432	0.371175
280	-1.5	1.6	-1.2	1.46183	0.371144
100	-0.9	1.6	-0.7	2.02926	0.371125
60	-1.4	1.6	-0.6	1.99083	0.371116
280	-1.5	1.6	-0.4	2.50768	0.371034
60	-1.5	1.6	-1.1	1.51305	0.37099
220	-1.1	1.6	-1	1.78685	0.370974
120	-1.3	1.6	-1.1	1.44759	0.370962
280	-1.4	1.6	-0.4	2.53779	0.370943
100	-1	1.6	-0.6	2.11158	0.370923
60	-0.9	1.6	-0.8	1.73391	0.370892
200	-1.1	1.6	-1	1.73537	0.370888
180	-1.1	1.6	-0.5	2.39279	0.370815
140	-0.9	1.6	-0.8	2.05451	0.370755
80	-1.3	1.6	-1.1	1.45244	0.370742
220	-1.3	1.6	-1.1	1.51805	0.37073
180	-0.9	1.6	-0.8	2.21249	0.370683
240	-1.2	1.6	-1.1	1.62108	0.370677
60	-1.5	1.6	-0.6	1.99089	0.370662
220	-1	1.6	-0.5	2.58598	0.370618
200	-0.9	1.6	-0.6	2.53643	0.370599
260	-1.5	1.6	-1.2	1.45631	0.370561
280	-1.2	1.6	-1.1	1.69754	0.37051
120	-0.9	1.6	-0.8	1.97143	0.37045
280	-1.3	1.6	-0.4	2.58395	0.370412
160	-1.2	1.6	-0.5	2.30043	0.370409
60	-1.3	1.6	-1.1	1.46663	0.370395
240	-1.5	1.6	-1.2	1.4522	0.370336
60	-1.2	1.6	-0.6	1.99592	0.370279
60	-0.9	1.6	-0.7	1.88376	0.370266
180	-0.9	1.6	-0.6	2.47111	0.370149
60	-1.3	1.6	-0.6	1.99306	0.370116
80	-1.1	1.6	-0.6	2.03132	0.370057
140	-1.5	1.6	-0.5	2.22078	0.370009
200	-1.2	1.6	-1.1	1.55014	0.369975
200	-1	1.6	-0.5	2.53958	0.369889
60	-0.9	1.6	-0.9	1.60734	0.369825
280	-0.9	1.6	-0.8	2.56132	0.369807
140	-1.3	1.6	-0.5	2.24679	0.369548
260	-1.4	1.6	-0.4	2.52532	0.369488
280	-1.2	1.6	-0.4	2.65511	0.369484
260	-1.5	1.6	-0.4	2.49865	0.369484
160	-1.2	1.6	-1.1	1.48876	0.369471
220	-1.2	1.6	-1.1	1.5857	0.369439
140	-1.4	1.6	-0.5	2.23105	0.369437
160	-0.9	1.6	-0.6	2.40471	0.369434
60	-1.2	1.6	-1.1	1.43895	0.36942
140	-0.9	1.6	-0.6	2.33657	0.369366
160	-1.1	1.6	-0.5	2.3587	0.369358
200	-1.5	1.6	-1.2	1.44731	0.369307
260	-1.4	1.6	-1.2	1.46199	0.369197
220	-1.4	1.6	-1.2	1.43876	0.369196
160	-1.5	1.6	-1.2	1.45034	0.369194
220	-1.5	1.6	-1.2	1.4492	0.369049
280	-0.9	1.6	-0.5	2.90737	0.369018
260	-1.3	1.6	-0.4	2.56802	0.368955
280	-1.4	1.6	-1.2	1.47556	0.368874
260	-1.2	1.6	-1.1	1.66031	0.368829
180	-1.2	1.6	-1.1	1.51851	0.368819
140	-1.2	1.6	-1.1	1.46357	0.368778
180	-1.5	1.6	-1.2	1.44907	0.368643
240	-1.4	1.6	-1.2	1.44953	0.368563
120	-1.2	1.6	-1.1	1.44522	0.368562
60	-1.1	1.6	-0.6	2.00488	0.368558
100	-0.9	1.6	-0.9	1.76717	0.36853
140	-1.2	1.6	-0.5	2.27726	0.368493
80	-1	1.6	-0.6	2.06628	0.368492
60	-1	1.6	-1	1.4775	0.368432
120	-0.9	1.6	-0.6	2.26602	0.368425
180	-1	1.6	-0.5	2.49449	0.368258
140	-1	1.6	-1	1.69274	0.36825
260	-0.9	1.6	-0.5	2.85666	0.368246
200	-1.4	1.6	-1.2	1.4319	0.368189
80	-1.2	1.6	-1.1	1.43003	0.368166
140	-1.5	1.6	-1.2	1.45603	0.368072
120	-1.5	1.6	-0.5	2.21228	0.368046
80	-0.9	1.6	-0.9	1.68228	0.36797
280	-1.1	1.6	-0.4	2.75571	0.367964
100	-1.2	1.6	-1.1	1.4333	0.367958
240	-1.4	1.6	-0.4	2.51383	0.367945
240	-1.5	1.6	-0.4	2.4901	0.367906
260	-1	1.6	-1	2.09119	0.367902
160	-1	1.6	-1	1.7611	0.367868
120	-1.5	1.6	-1.2	1.4648	0.367834
120	-1	1.6	-1	1.62764	0.367795
240	-1	1.6	-1	2.02719	0.367783
120	-1.4	1.6	-0.5	2.21942	0.36777
100	-0.9	1.6	-0.6	2.19559	0.367647
180	-1	1.6	-1	1.82954	0.367633
80	-1	1.6	-1	1.51498	0.367605
240	-1.3	1.6	-1.2	1.47861	0.367567
200	-1	1.6	-1	1.89721	0.367557
260	-1.3	1.6	-1.2	1.50253	0.367474
260	-1.2	1.6	-0.4	2.63245	0.367459
120	-1.3	1.6	-0.5	2.23252	0.367452
140	-1.1	1.6	-0.5	2.32521	0.367339
280	-1.1	1.6	-1.1	1.86486	0.367288
140	-1.1	1.6	-1.1	1.51099	0.367276
240	-0.9	1.6	-0.5	2.80345	0.367208
280	-1.3	1.6	-1.2	1.52687	0.367177
120	-0.9	1.6	-0.9	1.85558	0.367172
120	-1.1	1.6	-1.1	1.47072	0.36715
280	-1	1.6	-1	2.15206	0.367109
220	-1.3	1.6	-1.2	1.45754	0.367023
60	-1	1.6	-0.6	2.02415	0.367023
220	-1.1	1.6	-1.1	1.70937	0.366971
180	-0.9	1.6	-0.9	2.11231	0.366896
100	-1	1.6	-1	1.56789	0.366863
80	-1.5	1.6	-1.2	1.49252	0.366825
120	-1.2	1.6	-0.5	2.25444	0.366724
240	-1.3	1.6	-0.4	2.55234	0.366689
180	-1.4	1.6	-1.2	1.42797	0.366602
200	-1.1	1.6	-1.1	1.6572	0.366542
180	-1.1	1.6	-1.1	1.60574	0.366533
240	-1.1	1.6	-1.1	1.76179	0.366512
160	-1	1.6	-0.5	2.44763	0.36651
160	-1.4	1.6	-1.2	1.42558	0.36651
100	-1.1	1.6	-1.1	1.4393	0.366452
140	-0.9	1.6	-0.9	1.9439	0.366421
140	-1.4	1.6	-1.2	1.42743	0.366405
220	-1	1.6	-1	1.96365	0.366378
240	-0.9	1.6	-0.9	2.3434	0.366369
220	-0.9	1.6	-0.5	2.74778	0.366252
200	-0.9	1.6	-0.9	2.19273	0.366207
160	-0.9	1.6	-0.9	2.0296	0.366187
280	-0.9	1.6	-0.9	2.48089	0.366174
220	-0.9	1.6	-0.9	2.26964	0.366156
80	-1.4	1.6	-1.2	1.46006	0.365999
80	-0.9	1.6	-0.6	2.12621	0.36596
260	-1.1	1.6	-0.4	2.72556	0.365932
160	-1.1	1.6	-1.1	1.55741	0.365868
220	-1.4	1.6	-0.4	2.50217	0.365814
80	-1.1	1.6	-1.1	1.42004	0.365768
100	-1.4	1.6	-1.2	1.44461	0.365725
200	-1.3	1.6	-1.2	1.43997	0.365603
220	-1.3	1.6	-0.4	2.53471	0.365599
240	-1.2	1.6	-0.4	2.60939	0.365544
260	-0.9	1.6	-0.9	2.41416	0.365524
60	-1.1	1.6	-1.1	1.41718	0.365522
120	-1.4	1.6	-1.2	1.43473	0.365507
220	-1.5	1.6	-0.4	2.48124	0.365483
100	-1.5	1.6	-1.2	1.47894	0.365441
160	-1.3	1.6	-1.2	1.41276	0.365178
260	-1.1	1.6	-1.1	1.81436	0.365171
100	-1.3	1.6	-0.5	2.21862	0.36515
280	-1	1.6	-0.4	2.89163	0.365141
100	-1.4	1.6	-0.5	2.21062	0.365069
120	-1.1	1.6	-0.5	2.29293	0.365004
200	-0.9	1.6	-0.5	2.6921	0.364992
60	-1.5	1.6	-1.2	1.51273	0.364937
60	-0.9	1.6	-0.6	2.06225	0.364792
140	-1.3	1.6	-1.2	1.40595	0.364773
240	-1.1	1.6	-0.4	2.69524	0.364658
120	-1.3	1.6	-1.2	1.40584	0.364609
100	-1.5	1.6	-0.5	2.20651	0.364584
140	-1	1.6	-0.5	2.40128	0.364554
180	-1.2	1.6	-1.2	1.45592	0.36438
280	-1.2	1.6	-1.2	1.63562	0.364338
180	-1.3	1.6	-1.2	1.42502	0.364305
60	-1.3	1.6	-1.2	1.44909	0.364217
60	-1.4	1.6	-1.2	1.48468	0.364177
220	-1.2	1.6	-0.4	2.58656	0.363944
260	-1.2	1.6	-1.2	1.59653	0.363828
80	-1.3	1.6	-1.2	1.42567	0.36382
100	-1.3	1.6	-1.2	1.41223	0.36373
180	-0.9	1.6	-0.5	2.63294	0.363716
100	-1.1	1.6	-0.5	2.26187	0.363568
200	-1.5	1.6	-0.4	2.47362	0.363481
200	-1.3	1.6	-0.4	2.51977	0.363454
240	-1.2	1.6	-1.2	1.55923	0.36333
100	-1.2	1.6	-0.5	2.23483	0.363189
120	-1	1.6	-0.5	2.35475	0.36304
200	-1.4	1.6	-0.4	2.49145	0.363011
220	-1.2	1.6	-1.2	1.52258	0.36293
200	-1.2	1.6	-1.2	1.48814	0.362929
60	-0.9	1.6	-1	1.50819	0.362781
80	-1.5	1.6	-0.5	2.19953	0.362594
220	-1.1	1.6	-0.4	2.66476	0.362235
120	-1.2	1.6	-1.2	1.39239	0.362223
160	-1.2	1.6	-1.2	1.42978	0.362198
260	-1	1.6	-0.4	2.8541	0.362191
200	-1.2	1.6	-0.4	2.5653	0.362116
80	-0.9	1.6	-1	1.58007	0.361888
100	-1	1.6	-1.1	1.48527	0.361861
80	-1.3	1.6	-0.5	2.20759	0.361854
80	-1.4	1.6	-0.5	2.20236	0.361839
60	-1	1.6	-1.1	1.40781	0.361811
140	-1.2	1.6	-1.2	1.40711	0.361791
80	-1.2	1.6	-1.2	1.39162	0.361755
100	-0.9	1.6	-1	1.6672	0.361634
120	-1	1.6	-1.1	1.546	0.361414
160	-0.9	1.6	-0.5	2.5736	0.361411
120	-0.9	1.6	-1	1.7596	0.361286
240	-1	1.6	-0.4	2.81415	0.361254
80	-1.2	1.6	-0.5	2.21686	0.361226
180	-1.5	1.6	-0.4	2.46507	0.36122
60	-1.2	1.6	-1.2	1.41301	0.360924
260	-1	1.6	-1.1	2.02605	0.36089
160	-1	1.6	-1.1	1.68315	0.360884
100	-1.2	1.6	-1.2	1.38777	0.360711
100	-1	1.6	-0.5	2.31002	0.360599
180	-1.4	1.6	-0.4	2.48078	0.360558
180	-0.9	1.6	-1	2.03029	0.360344
220	-1	1.6	-1.1	1.89347	0.360138
140	-0.9	1.6	-0.5	2.51126	0.360125
180	-1.3	1.6	-0.4	2.50427	0.360123
200	-1.1	1.6	-0.4	2.63466	0.360105
240	-1	1.6	-1.1	1.96151	0.359958
80	-1.1	1.6	-0.5	2.2355	0.359936
180	-1	1.6	-1.1	1.75412	0.359882
60	-1.5	1.6	-0.5	2.19329	0.359859
80	-1	1.6	-1.1	1.43783	0.359825
180	-1.2	1.6	-0.4	2.54283	0.359684
240	-0.9	1.6	-1	2.27118	0.359681
160	-0.9	1.6	-1	1.94238	0.359633
60	-1.4	1.6	-0.5	2.19468	0.359608
200	-0.9	1.6	-1	2.11432	0.359599
140	-1	1.6	-1.1	1.61386	0.359572
200	-1	1.6	-1.1	1.825	0.359412
60	-1.3	1.6	-0.5	2.19733	0.359381
260	-1.1	1.6	-1.2	1.75439	0.35919
140	-0.9	1.6	-1	1.85332	0.359154
280	-1	1.6	-1.1	2.08999	0.359066
120	-0.9	1.6	-0.5	2.44835	0.35905
280	-1.1	1.6	-1.2	1.80649	0.358923
220	-1	1.6	-0.4	2.77495	0.358896
160	-1.5	1.6	-0.4	2.4576	0.358847
220	-1.1	1.6	-1.2	1.64776	0.358821
60	-1.2	1.6	-0.5	2.20101	0.358679
220	-0.9	1.6	-1	2.19494	0.358661
180	-1.1	1.6	-1.2	1.54263	0.358619
160	-1.4	1.6	-0.4	2.46968	0.358615
60	-1.1	1.6	-1.2	1.37798	0.358491
120	-1.1	1.6	-1.2	1.41072	0.35843
80	-1	1.6	-0.5	2.26774	0.358361
140	-1.1	1.6	-1.2	1.44868	0.35832
160	-1.3	1.6	-0.4	2.48908	0.358308
160	-1.1	1.6	-1.2	1.4937	0.358231
100	-1.1	1.6	-1.2	1.38416	0.358118
240	-1.1	1.6	-1.2	1.70064	0.358111
280	-0.9	1.6	-0.4	3.06504	0.358098
260	-0.9	1.6	-1	2.34562	0.358036
180	-1.1	1.6	-0.4	2.60321	0.357953
80	-1.1	1.6	-1.2	1.37075	0.357857
200	-1.1	1.6	-1.2	1.59446	0.357853
60	-1.1	1.6	-0.5	2.21127	0.357469
160	-1.2	1.6	-0.4	2.52152	0.357382
100	-0.9	1.6	-0.5	2.38531	0.357347
280	-0.9	1.6	-1	2.41608	0.357108
260	-0.9	1.6	-0.4	3.01813	0.356979
200	-1	1.6	-0.4	2.73534	0.356338
60	-0.9	1.6	-1.1	1.42779	0.356078
140	-1.5	1.6	-0.4	2.45083	0.355918
60	-1	1.6	-0.5	2.23097	0.355875
140	-1.4	1.6	-0.4	2.46005	0.355778
140	-1.3	1.6	-0.4	2.47546	0.355518
160	-1.1	1.6	-0.4	2.57397	0.35543
80	-0.9	1.6	-0.5	2.32307	0.355344
240	-0.9	1.6	-0.4	2.97116	0.355251
180	-1	1.6	-0.4	2.69412	0.354876
80	-0.9	1.6	-1.1	1.49732	0.354735
60	-1	1.6	-1.2	1.35687	0.354302
140	-1.2	1.6	-0.4	2.50163	0.354185
60	-0.9	1.6	-0.5	2.26486	0.354142
220	-0.9	1.6	-0.4	2.92133	0.353609
280	-1	1.6	-1.2	2.03824	0.353409
100	-0.9	1.6	-1.1	1.58593	0.353369
80	-1	1.6	-1.2	1.37709	0.353165
120	-1.5	1.6	-0.4	2.44387	0.352953
220	-1	1.6	-1.2	1.83596	0.352896
140	-1.1	1.6	-0.4	2.54392	0.352832
120	-1.4	1.6	-0.4	2.45047	0.352737
260	-1	1.6	-1.2	1.97259	0.352674
160	-1	1.6	-0.4	2.65289	0.352643
200	-0.9	1.6	-0.4	2.87012	0.352449
240	-0.9	1.6	-1.1	2.2127	0.352242
160	-1	1.6	-1.2	1.61965	0.352097
120	-1.3	1.6	-0.4	2.46245	0.351968
160	-0.9	1.6	-1.1	1.87083	0.351884
120	-1.2	1.6	-0.4	2.48262	0.351868
120	-0.9	1.6	-1.1	1.68065	0.351864
200	-1	1.6	-1.2	1.76528	0.351811
180	-1	1.6	-1.2	1.69223	0.351784
240	-1	1.6	-1.2	1.90561	0.351767
100	-1	1.6	-1.2	1.42284	0.351515
120	-1	1.6	-1.2	1.482	0.351279
180	-0.9	1.6	-1.1	1.96251	0.350923
140	-1	1.6	-1.2	1.55023	0.350749
220	-0.9	1.6	-1.1	2.13359	0.350611
140	-0.9	1.6	-1.1	1.77888	0.350344
280	-0.9	1.6	-1.1	2.36248	0.350327
120	-1.1	1.6	-0.4	2.51613	0.350111
180	-0.9	1.6	-0.4	2.81837	0.35005
140	-1	1.6	-0.4	2.61206	0.349936
100	-1.5	1.6	-0.4	2.43649	0.349792
100	-1.4	1.6	-0.4	2.44167	0.349661
200	-0.9	1.6	-1.1	2.05017	0.349561
100	-1.3	1.6	-0.4	2.45059	0.34908
260	-0.9	1.6	-1.1	2.29113	0.349005
160	-0.9	1.6	-0.4	2.76442	0.348537
100	-1.2	1.6	-0.4	2.46524	0.348434
120	-1	1.6	-0.4	2.57131	0.347548
100	-1.1	1.6	-0.4	2.48925	0.347311
80	-1.4	1.6	-0.4	2.43369	0.346526
140	-0.9	1.6	-0.4	2.70936	0.346501
60	-0.9	1.6	-1.2	1.36699	0.346242
80	-1.3	1.6	-0.4	2.43937	0.34608
80	-1.5	1.6	-0.4	2.43166	0.345801
80	-1.2	1.6	-0.4	2.44877	0.345114
100	-1	1.6	-0.4	2.53158	0.34492
80	-0.9	1.6	-1.2	1.43274	0.344434
120	-0.9	1.6	-0.4	2.65339	0.344154
80	-1.1	1.6	-0.4	2.46511	0.343931
120	-0.9	1.6	-1.2	1.61685	0.34386
100	-0.9	1.6	-1.2	1.52033	0.3433
80	-1	1.6	-0.4	2.49431	0.342448
180	-0.9	1.6	-1.2	1.9067	0.34243
60	-1.4	1.6	-0.4	2.4274	0.342346
240	-0.9	1.6	-1.2	2.16585	0.342218
60	-1.3	1.6	-0.4	2.43017	0.342048
140	-0.9	1.6	-1.2	1.71609	0.341966
100	-0.9	1.6	-0.4	2.59733	0.341914
280	-0.9	1.6	-1.2	2.31922	0.341679
60	-1.5	1.6	-0.4	2.42673	0.341634
60	-1.2	1.6	-0.4	2.43516	0.341365
220	-0.9	1.6	-1.2	2.08334	0.341341
260	-0.9	1.6	-1.2	2.2445	0.341221
160	-0.9	1.6	-1.2	1.81341	0.341071
60	-1.1	1.6	-0.4	2.44349	0.340997
200	-0.9	1.6	-1.2	1.9979	0.340358
60	-1	1.6	-0.4	2.46085	0.339364
80	-0.9	1.6	-0.4	2.54377	0.339162
60	-0.9	1.6	-0.4	2.49227	0.337024
280	-1.5	1.4	-0.7	1.83278	0.388373
280	-1.4	1.4	-0.7	1.87147	0.387834
260	-1.5	1.4	-0.7	1.82084	0.387574
280	-1.5	1.4	-0.8	1.70415	0.387322
240	-1.5	1.4	-0.7	1.81051	0.386944
260	-1.4	1.4	-0.7	1.85482	0.386799
240	-1.4	1.4	-0.7	1.83815	0.386433
260	-1.5	1.4	-0.8	1.69303	0.386252
260	-1.5	1.4	-0.6	1.97866	0.386212
220	-1.4	1.4	-0.7	1.82258	0.386143
240	-1.4	1.4	-0.8	1.70732	0.386125
280	-1.3	1.4	-0.7	1.93553	0.386116
220	-1.5	1.4	-0.8	1.67165	0.386022
240	-1.5	1.4	-0.8	1.68208	0.385804
280	-1.5	1.4	-0.6	1.99101	0.385787
280	-1.4	1.4	-0.6	2.02876	0.385636
200	-1.5	1.4	-0.7	1.78884	0.385549
260	-1.4	1.4	-0.6	2.01355	0.385431
220	-1.5	1.4	-0.7	1.79909	0.385224
240	-1.5	1.4	-0.6	1.96775	0.385203
240	-1.3	1.4	-0.7	1.88921	0.385187
280	-1.4	1.4	-0.8	1.74235	0.385094
280	-1.3	1.4	-0.6	2.08992	0.385073
280	-1.2	1.4	-0.7	2.03559	0.385021
200	-1.4	1.4	-0.7	1.80797	0.384928
200	-1.5	1.4	-0.8	1.66246	0.384901
260	-1.4	1.4	-0.8	1.7249	0.38483
240	-1.3	1.4	-0.8	1.75583	0.384764
280	-1.3	1.4	-0.8	1.80611	0.384761
260	-1.3	1.4	-0.6	2.06696	0.38471
220	-1.4	1.4	-0.8	1.69171	0.384652
180	-1.5	1.4	-0.7	1.77944	0.384635
260	-1.3	1.4	-0.7	1.91241	0.38447
260	-1.3	1.4	-0.8	1.78174	0.384433
200	-1.4	1.4	-0.8	1.67807	0.384413
180	-1.5	1.4	-0.8	1.65328	0.384406
220	-1.3	1.4	-0.7	1.86576	0.384383
280	-1.2	1.4	-0.6	2.18274	0.38428
180	-1.4	1.4	-0.7	1.79292	0.384193
260	-1.2	1.4	-0.6	2.15203	0.384134
240	-1.3	1.4	-0.6	2.04543	0.384128
220	-1.5	1.4	-0.6	1.95705	0.384127
260	-1.2	1.4	-0.7	2.003	0.384122
240	-1.4	1.4	-0.6	1.99826	0.384052
200	-1.3	1.4	-0.7	1.84307	0.384037
160	-1.5	1.4	-0.8	1.64498	0.383995
280	-1.5	1.4	-0.9	1.6041	0.383974
280	-1.1	1.4	-0.7	2.17796	0.38386
140	-1.5	1.4	-0.8	1.63814	0.383732
220	-1.2	1.4	-0.7	1.93676	0.383706
160	-1.4	1.4	-0.7	1.78025	0.383659
160	-1.5	1.4	-0.7	1.76923	0.383492
200	-1.3	1.4	-0.8	1.70978	0.38346
180	-1.4	1.4	-0.8	1.66423	0.383351
240	-1.2	1.4	-0.7	1.97094	0.383304
220	-1.3	1.4	-0.6	2.02398	0.383267
240	-1.5	1.4	-0.9	1.58178	0.383183
260	-1.5	1.4	-0.9	1.59218	0.383175
180	-1.3	1.4	-0.7	1.82231	0.383164
200	-1.4	1.4	-0.6	1.96772	0.383042
200	-1.2	1.4	-0.7	1.90456	0.383037
220	-1.4	1.4	-0.6	1.98264	0.383032
160	-1.3	1.4	-0.7	1.80159	0.382974
240	-1.2	1.4	-0.6	2.12172	0.382909
220	-1.4	1.4	-0.9	1.58641	0.382879
260	-1.2	1.4	-0.8	1.87635	0.382841
280	-1.4	1.4	-0.9	1.63561	0.382833
280	-1.1	1.4	-0.6	2.31489	0.38283
180	-1.5	1.4	-0.9	1.55742	0.382696
280	-1.5	1.4	-0.5	2.17613	0.382651
260	-1.1	1.4	-0.7	2.13577	0.382644
180	-1.2	1.4	-0.7	1.87423	0.382642
160	-1.4	1.4	-0.8	1.65202	0.382527
200	-1.5	1.4	-0.6	1.94746	0.38248
200	-1.5	1.4	-0.9	1.56463	0.382425
220	-1.3	1.4	-0.8	1.73424	0.382322
220	-1.5	1.4	-0.9	1.5739	0.38229
200	-1.3	1.4	-0.6	2.00288	0.382267
240	-1.2	1.4	-0.8	1.84152	0.382236
140	-1.3	1.4	-0.8	1.65149	0.382182
280	-1.2	1.4	-0.8	1.91254	0.382099
120	-1.5	1.4	-0.8	1.63269	0.382079
180	-1.3	1.4	-0.8	1.69024	0.382076
140	-1.4	1.4	-0.7	1.7696	0.382074
280	-1.4	1.4	-0.5	2.21253	0.382063
260	-1.1	1.4	-0.6	2.27508	0.382029
140	-1.4	1.4	-0.8	1.64071	0.382028
140	-1.5	1.4	-0.7	1.76156	0.382023
200	-1.2	1.4	-0.8	1.77335	0.381974
240	-1.4	1.4	-0.9	1.6034	0.381958
220	-1.2	1.4	-0.8	1.80691	0.381891
220	-1.2	1.4	-0.6	2.09219	0.381815
200	-1.4	1.4	-0.9	1.57401	0.381738
180	-1.2	1.4	-0.8	1.74003	0.38167
140	-1.3	1.4	-0.7	1.78391	0.381643
120	-1.4	1.4	-0.8	1.63109	0.381621
160	-1.5	1.4	-0.9	1.55236	0.381618
260	-1.4	1.4	-0.9	1.62019	0.38157
100	-1.5	1.4	-0.8	1.62802	0.381548
180	-1.5	1.4	-0.6	1.93732	0.381544
180	-1.4	1.4	-0.6	1.95335	0.381544
180	-1.3	1.4	-0.6	1.98236	0.381443
260	-1.3	1.4	-0.9	1.67362	0.38144
240	-1.1	1.4	-0.7	2.09206	0.381364
120	-1.5	1.4	-0.9	1.5439	0.381236
160	-1.4	1.4	-0.9	1.55023	0.381187
260	-1.4	1.4	-0.5	2.19751	0.381083
280	-1.3	1.4	-0.5	2.26791	0.381076
240	-1.1	1.4	-0.6	2.2344	0.381066
160	-1.3	1.4	-0.8	1.6719	0.381027
260	-1.3	1.4	-0.5	2.24768	0.380941
280	-1.3	1.4	-0.9	1.70049	0.380933
120	-1.3	1.4	-0.7	1.76693	0.380904
120	-1.5	1.4	-0.7	1.75502	0.380896
160	-1.2	1.4	-0.7	1.84433	0.380888
100	-1.4	1.4	-0.8	1.62406	0.380875
220	-1.1	1.4	-0.6	2.19426	0.380778
140	-1.2	1.4	-0.7	1.81608	0.380679
200	-1.2	1.4	-0.6	2.06257	0.380657
260	-1.5	1.4	-0.5	2.16565	0.380562
280	-1.5	1.4	-1	1.527	0.380512
180	-1.4	1.4	-0.9	1.56311	0.380504
120	-1.3	1.4	-0.8	1.63617	0.380462
140	-1.5	1.4	-0.9	1.54837	0.380416
200	-1.1	1.4	-0.7	2.00403	0.380414
120	-1.4	1.4	-0.7	1.75796	0.380371
240	-1.3	1.4	-0.9	1.64972	0.380344
220	-1.3	1.4	-0.9	1.62543	0.380289
180	-1.1	1.4	-0.7	1.95994	0.380287
160	-1.2	1.4	-0.8	1.70972	0.380253
280	-1.2	1.4	-0.5	2.35368	0.380215
240	-1.1	1.4	-0.8	1.97151	0.380193
100	-1.5	1.4	-0.7	1.74805	0.38019
280	-1.1	1.4	-0.8	2.0636	0.380148
160	-1.5	1.4	-0.6	1.92844	0.38013
220	-1.1	1.4	-0.7	2.04892	0.380117
140	-1.2	1.4	-0.8	1.68121	0.379978
180	-1.2	1.4	-0.6	2.03338	0.379823
180	-1.3	1.4	-0.9	1.58221	0.379754
200	-1.3	1.4	-0.9	1.60461	0.379703
220	-1.1	1.4	-0.8	1.92402	0.379659
80	-1.4	1.4	-0.8	1.62035	0.379646
240	-1.5	1.4	-0.5	2.15619	0.37964
260	-1	1.4	-0.6	2.43963	0.379628
160	-1.4	1.4	-0.6	1.94181	0.379603
240	-1.4	1.4	-0.5	2.18358	0.37958
140	-1.4	1.4	-0.9	1.54345	0.379566
120	-1.4	1.4	-0.9	1.53756	0.379542
100	-1.4	1.4	-0.7	1.74986	0.37954
120	-1.2	1.4	-0.8	1.6545	0.379475
80	-1.5	1.4	-0.8	1.62717	0.379472
160	-1.2	1.4	-0.6	2.00468	0.379472
260	-1.2	1.4	-0.5	2.32492	0.379419
260	-1.5	1.4	-1	1.51733	0.379394
160	-1.3	1.4	-0.9	1.56395	0.379371
100	-1.4	1.4	-0.9	1.5325	0.379277
160	-1.3	1.4	-0.6	1.96423	0.379204
220	-1.5	1.4	-1	1.50116	0.379132
100	-1.5	1.4	-0.9	1.54462	0.379059
260	-1.2	1.4	-0.9	1.77163	0.37899
80	-1.3	1.4	-0.8	1.61628	0.378979
140	-1.4	1.4	-0.6	1.9279	0.378952
200	-1.1	1.4	-0.8	1.87664	0.378924
140	-1.3	1.4	-0.9	1.54762	0.378917
100	-1.3	1.4	-0.8	1.6251	0.378897
100	-1.2	1.4	-0.8	1.6327	0.378869
120	-1.2	1.4	-0.7	1.79039	0.378851
60	-1.4	1.4	-0.8	1.6184	0.378808
240	-1.2	1.4	-0.9	1.73529	0.378777
280	-1	1.4	-0.6	2.48966	0.378716
100	-1.3	1.4	-0.7	1.75429	0.378711
280	-1	1.4	-0.7	2.36778	0.378673
260	-1.4	1.4	-1	1.53705	0.378651
200	-1.5	1.4	-1	1.49563	0.378647
160	-1.1	1.4	-0.7	1.91668	0.378644
140	-1.5	1.4	-0.6	1.91955	0.378633
260	-1.1	1.4	-0.8	2.01889	0.378577
240	-1	1.4	-0.6	2.38977	0.378552
280	-1.1	1.4	-0.5	2.47196	0.378538
280	-1.2	1.4	-0.9	1.80925	0.378479
240	-1	1.4	-0.7	2.26032	0.378415
120	-1.3	1.4	-0.9	1.53551	0.37838
180	-1.5	1.4	-1	1.49034	0.378367
140	-1.1	1.4	-0.8	1.73817	0.378365
240	-1.3	1.4	-0.5	2.22859	0.378307
220	-1.5	1.4	-0.5	2.14546	0.378301
240	-1.5	1.4	-1	1.50954	0.378288
140	-1.3	1.4	-0.6	1.94595	0.378287
240	-1.2	1.4	-0.5	2.29858	0.378228
220	-1.2	1.4	-0.9	1.69916	0.378225
100	-1.3	1.4	-0.9	1.52663	0.378162
140	-1.5	1.4	-1	1.48639	0.378146
180	-1.1	1.4	-0.8	1.8311	0.378089
80	-1.4	1.4	-0.9	1.53319	0.378084
220	-1.4	1.4	-0.5	2.1695	0.37804
220	-1.4	1.4	-1	1.50722	0.378035
60	-1.5	1.4	-0.8	1.62506	0.378013
80	-1.5	1.4	-0.9	1.54552	0.378011
200	-1.2	1.4	-0.9	1.66376	0.377979
180	-1.2	1.4	-0.9	1.6309	0.377916
200	-1.1	1.4	-0.6	2.15444	0.377867
160	-1.1	1.4	-0.8	1.78381	0.377866
220	-1.3	1.4	-0.5	2.20798	0.377847
60	-1.5	1.4	-0.9	1.54876	0.377755
60	-1.3	1.4	-0.8	1.61159	0.377712
100	-1.2	1.4	-0.7	1.7666	0.37771
140	-1.1	1.4	-0.7	1.87379	0.377654
260	-1	1.4	-0.7	2.31477	0.377624
180	-1.1	1.4	-0.6	2.11351	0.377618
160	-1.2	1.4	-0.9	1.60004	0.377616
80	-1.5	1.4	-0.7	1.74334	0.377611
260	-1.1	1.4	-0.5	2.43684	0.377506
120	-1.4	1.4	-0.6	1.91684	0.377393
80	-1.3	1.4	-0.7	1.74239	0.377392
80	-1.4	1.4	-0.7	1.74256	0.377388
160	-1.1	1.4	-0.6	2.07254	0.377378
220	-1	1.4	-0.7	2.20429	0.377376
280	-1.4	1.4	-1	1.5538	0.377343
200	-1.4	1.4	-1	1.49663	0.37732
140	-1.2	1.4	-0.6	1.9785	0.377249
160	-1.5	1.4	-1	1.48875	0.377237
80	-1.2	1.4	-0.8	1.61748	0.377155
240	-1.4	1.4	-1	1.52165	0.377087
140	-1.2	1.4	-0.9	1.57158	0.377047
100	-1.1	1.4	-0.8	1.66007	0.377015
200	-1.5	1.4	-0.5	2.13626	0.376966
80	-1.2	1.4	-0.7	1.7486	0.376936
80	-1.3	1.4	-0.9	1.523	0.37677
200	-1	1.4	-0.7	2.14715	0.376709
220	-1	1.4	-0.6	2.339	0.376706
60	-1.4	1.4	-0.9	1.53607	0.376701
240	-1.1	1.4	-0.5	2.40074	0.376622
120	-1.1	1.4	-0.7	1.8343	0.376608
120	-1.1	1.4	-0.8	1.69822	0.376603
200	-1.3	1.4	-0.5	2.18895	0.37656
240	-1.3	1.4	-1	1.56248	0.376559
180	-1	1.4	-0.7	2.08781	0.376529
120	-1.5	1.4	-0.6	1.91166	0.376528
280	-1	1.4	-0.8	2.26589	0.376514
200	-1	1.4	-0.6	2.28589	0.376475
100	-1.5	1.4	-1	1.4911	0.376445
220	-1.2	1.4	-0.5	2.27093	0.376305
100	-1.1	1.4	-0.7	1.7971	0.376298
180	-1.4	1.4	-1	1.48702	0.376258
120	-1.2	1.4	-0.6	1.95307	0.376194
60	-1.3	1.4	-0.9	1.52399	0.376168
60	-1.2	1.4	-0.8	1.60698	0.37615
180	-1.4	1.4	-0.5	2.14161	0.376148
200	-1.4	1.4	-0.5	2.15641	0.37608
60	-1.4	1.4	-0.7	1.73735	0.375918
280	-1.1	1.4	-0.9	1.96849	0.37589
100	-1.2	1.4	-0.9	1.52799	0.375864
60	-1.5	1.4	-0.7	1.7404	0.375856
180	-1.3	1.4	-1	1.49799	0.375849
180	-1.5	1.4	-0.5	2.12542	0.375816
140	-1.4	1.4	-1	1.47401	0.375701
220	-1.3	1.4	-1	1.53996	0.375698
120	-1.5	1.4	-1	1.48837	0.375657
200	-1	1.4	-0.8	2.02948	0.375545
280	-1.3	1.4	-1	1.61498	0.375529
200	-1.2	1.4	-0.5	2.24296	0.375529
180	-1.1	1.4	-0.9	1.72075	0.375522
280	-1	1.4	-0.5	2.63276	0.375521
260	-1.1	1.4	-0.9	1.92043	0.375515
160	-1.4	1.4	-1	1.47905	0.375513
200	-1.3	1.4	-1	1.51818	0.375495
120	-1.2	1.4	-0.9	1.54811	0.37549
140	-1.3	1.4	-1	1.46937	0.375426
120	-1.3	1.4	-0.6	1.93073	0.375408
240	-1.1	1.4	-0.9	1.87039	0.375389
100	-1.5	1.4	-0.6	1.90397	0.375338
180	-1	1.4	-0.8	1.96602	0.375334
240	-1	1.4	-0.8	2.15105	0.375332
120	-1.4	1.4	-1	1.47222	0.375327
120	-1.1	1.4	-0.9	1.58482	0.375264
60	-1.3	1.4	-0.7	1.73612	0.375202
80	-1.5	1.4	-1	1.49808	0.375165
160	-1	1.4	-0.7	2.02869	0.375097
260	-1.3	1.4	-1	1.58895	0.375095
260	-1	1.4	-0.8	2.21052	0.375052
140	-1	1.4	-0.8	1.83831	0.374982
140	-1	1.4	-0.7	1.96874	0.374962
160	-1	1.4	-0.8	1.90227	0.374957
60	-1.5	1.4	-1	1.50543	0.37483
60	-1.1	1.4	-0.8	1.60604	0.37482
160	-1.3	1.4	-1	1.48252	0.374817
80	-1.1	1.4	-0.8	1.62919	0.374747
140	-1.1	1.4	-0.6	2.03404	0.374733
220	-1	1.4	-0.8	2.09086	0.374723
60	-1.2	1.4	-0.9	1.51217	0.374707
180	-1	1.4	-0.6	2.23101	0.374689
220	-1.1	1.4	-0.5	2.3647	0.374679
80	-1.1	1.4	-0.7	1.76539	0.374652
100	-1.4	1.4	-1	1.47444	0.374645
200	-1.1	1.4	-0.9	1.77144	0.374627
160	-1.1	1.4	-0.9	1.67335	0.374625
100	-1.3	1.4	-0.6	1.91445	0.374614
220	-1.1	1.4	-0.9	1.82143	0.374536
120	-1.1	1.4	-0.6	1.99568	0.374341
100	-1	1.4	-0.7	1.85376	0.374336
180	-1.3	1.4	-0.5	2.17167	0.374321
80	-1.2	1.4	-0.9	1.51656	0.374291
80	-1.3	1.4	-1	1.45775	0.374286
100	-1.4	1.4	-0.6	1.90784	0.374215
220	-1.2	1.4	-1	1.6112	0.374139
100	-1	1.4	-0.8	1.71616	0.37412
180	-1.2	1.4	-0.5	2.21779	0.374106
280	-1.5	1.4	-1.1	1.4707	0.374093
140	-1.1	1.4	-0.9	1.62802	0.373868
60	-1.1	1.4	-0.9	1.50401	0.373848
80	-1	1.4	-0.8	1.66201	0.373839
100	-1.2	1.4	-0.6	1.93	0.373827
280	-0.9	1.4	-0.7	2.6012	0.373774
120	-1	1.4	-0.7	1.9105	0.373762
120	-1	1.4	-0.8	1.7761	0.373748
80	-1.1	1.4	-0.9	1.52074	0.373676
280	-1.5	1.4	-0.4	2.38984	0.373579
260	-1	1.4	-0.5	2.58832	0.373557
120	-1.3	1.4	-1	1.46014	0.37355
100	-1.3	1.4	-1	1.45788	0.373525
60	-1.2	1.4	-0.7	1.73616	0.37351
60	-1.1	1.4	-0.7	1.73933	0.373448
260	-1.5	1.4	-1.1	1.46238	0.373441
200	-1.5	1.4	-1.1	1.44924	0.373315
80	-1.4	1.4	-1	1.47977	0.373225
280	-1.4	1.4	-0.4	2.42195	0.373223
100	-1.1	1.4	-0.9	1.55062	0.373086
160	-1.5	1.4	-0.5	2.11698	0.373078
240	-1.4	1.4	-1.1	1.46035	0.37305
60	-1.4	1.4	-1	1.48994	0.373033
240	-1	1.4	-0.5	2.54142	0.373019
280	-1.3	1.4	-0.4	2.47079	0.372936
160	-1.3	1.4	-0.5	2.15316	0.372932
280	-1.2	1.4	-1	1.72472	0.372902
240	-1.2	1.4	-1	1.64909	0.372893
240	-1.5	1.4	-1.1	1.45829	0.372856
200	-1.2	1.4	-1	1.57616	0.372717
60	-1.3	1.4	-1	1.46775	0.372709
280	-0.9	1.4	-0.6	2.70784	0.372696
160	-1	1.4	-0.6	2.17796	0.372682
160	-1.4	1.4	-0.5	2.13089	0.372643
200	-1.1	1.4	-0.5	2.32792	0.372626
160	-1.5	1.4	-1.1	1.44942	0.372554
160	-1.2	1.4	-1	1.51223	0.372538
260	-1.4	1.4	-1.1	1.47505	0.372509
80	-1.4	1.4	-0.6	1.8996	0.372417
280	-1.2	1.4	-0.4	2.54599	0.372321
140	-1.5	1.4	-1.1	1.45163	0.372283
180	-1.5	1.4	-1.1	1.44838	0.372265
220	-1.5	1.4	-1.1	1.45347	0.372244
80	-1	1.4	-0.7	1.80126	0.372228
80	-1.5	1.4	-0.6	1.89834	0.372226
100	-1.1	1.4	-0.6	1.96009	0.372193
80	-1.3	1.4	-0.6	1.90299	0.372182
60	-1.2	1.4	-1	1.44697	0.372161
60	-1	1.4	-0.8	1.61956	0.372091
140	-1	1.4	-0.6	2.12228	0.372068
260	-0.9	1.4	-0.6	2.6493	0.372016
260	-1.2	1.4	-1	1.68608	0.37199
180	-1.2	1.4	-1	1.54324	0.371961
160	-1.2	1.4	-0.5	2.19232	0.371911
140	-1.2	1.4	-1	1.4863	0.371813
120	-1.2	1.4	-1	1.46399	0.371812
240	-0.9	1.4	-0.7	2.47473	0.371768
260	-1.5	1.4	-0.4	2.37973	0.371536
280	-1.4	1.4	-1.1	1.4899	0.371451
220	-1.4	1.4	-1.1	1.44913	0.371429
80	-1.2	1.4	-0.6	1.91107	0.371388
260	-0.9	1.4	-0.7	2.53955	0.371298
220	-1	1.4	-0.5	2.49565	0.371271
260	-1.4	1.4	-0.4	2.40967	0.371244
120	-1	1.4	-0.6	2.06807	0.371225
140	-1.5	1.4	-0.5	2.10868	0.371181
260	-1.3	1.4	-0.4	2.45425	0.37111
60	-1	1.4	-0.7	1.75707	0.371073
180	-1.1	1.4	-0.5	2.29112	0.371053
140	-1.4	1.4	-0.5	2.11832	0.37105
200	-1	1.4	-0.9	1.93122	0.371001
280	-1.3	1.4	-1.1	1.54536	0.370922
220	-0.9	1.4	-0.7	2.40718	0.370861
140	-1.3	1.4	-0.5	2.13556	0.370842
240	-0.9	1.4	-0.6	2.58908	0.370828
180	-0.9	1.4	-0.7	2.26308	0.370781
100	-1.2	1.4	-1	1.45	0.370777
80	-1.2	1.4	-1	1.44364	0.370762
160	-1	1.4	-0.9	1.79754	0.370631
100	-1.5	1.4	-1.1	1.4675	0.370577
140	-1.4	1.4	-1.1	1.42914	0.370458
160	-1.4	1.4	-1.1	1.42877	0.370449
200	-1.4	1.4	-1.1	1.44055	0.370433
240	-1.4	1.4	-0.4	2.39511	0.370416
240	-1.1	1.4	-1	1.7871	0.370385
200	-1.1	1.4	-1	1.68348	0.370312
180	-1.4	1.4	-1.1	1.4338	0.370305
120	-1.4	1.4	-1.1	1.43269	0.37027
280	-1	1.4	-0.9	2.18199	0.370252
180	-1	1.4	-0.9	1.86559	0.370218
220	-0.9	1.4	-0.6	2.52597	0.370217
120	-1	1.4	-0.9	1.66481	0.370109
160	-1.1	1.4	-0.5	2.25448	0.370062
80	-1.1	1.4	-0.6	1.92991	0.370035
200	-0.9	1.4	-0.6	2.46161	0.369998
260	-1.3	1.4	-1.1	1.52085	0.369953
200	-0.9	1.4	-0.7	2.3369	0.369948
240	-1	1.4	-0.9	2.06106	0.369935
60	-1.5	1.4	-0.6	1.89293	0.369901
260	-1.2	1.4	-0.4	2.52262	0.36986
60	-1.4	1.4	-0.6	1.89238	0.369853
100	-1	1.4	-0.6	2.01559	0.369848
120	-1.5	1.4	-1.1	1.45969	0.369817
220	-1	1.4	-0.9	1.99698	0.369769
280	-1.1	1.4	-0.4	2.6543	0.36975
140	-0.9	1.4	-0.7	2.10826	0.369733
220	-1.1	1.4	-1	1.73655	0.369715
140	-1.2	1.4	-0.5	2.16756	0.369566
200	-1	1.4	-0.5	2.44706	0.369545
60	-1.3	1.4	-0.6	1.89318	0.369492
260	-1	1.4	-0.9	2.1216	0.369491
100	-1	1.4	-0.9	1.60445	0.369465
200	-1.3	1.4	-1.1	1.45369	0.369446
240	-1.5	1.4	-0.4	2.37051	0.369392
160	-0.9	1.4	-0.7	2.18784	0.369372
140	-1.1	1.4	-1	1.53763	0.369341
260	-1.1	1.4	-1	1.83919	0.369322
180	-0.9	1.4	-0.6	2.39348	0.369298
80	-1.5	1.4	-1.1	1.47755	0.369295
140	-1	1.4	-0.9	1.73063	0.369256
280	-0.9	1.4	-0.8	2.5131	0.369247
160	-1.1	1.4	-1	1.58447	0.369232
240	-1.3	1.4	-0.4	2.43571	0.369197
180	-1.3	1.4	-1.1	1.43733	0.369119
160	-1.3	1.4	-1.1	1.42331	0.369116
100	-0.9	1.4	-0.7	1.94759	0.369112
120	-0.9	1.4	-0.7	2.02809	0.369088
280	-0.9	1.4	-0.5	2.83389	0.369029
100	-1.1	1.4	-1	1.46192	0.368988
180	-1	1.4	-0.5	2.39807	0.368967
220	-1.3	1.4	-1.1	1.4748	0.368912
60	-1	1.4	-0.9	1.51141	0.368844
120	-1.5	1.4	-0.5	2.10059	0.368815
60	-1.2	1.4	-0.6	1.89602	0.368721
60	-1.1	1.4	-1	1.42993	0.3687
140	-0.9	1.4	-0.8	1.98799	0.368696
80	-0.9	1.4	-0.7	1.86893	0.368683
240	-1.3	1.4	-1.1	1.49679	0.368658
160	-0.9	1.4	-0.6	2.32366	0.368657
180	-1.1	1.4	-1	1.63388	0.368621
80	-1	1.4	-0.9	1.55066	0.368522
120	-1.4	1.4	-0.5	2.10765	0.36843
80	-1.4	1.4	-1.1	1.45282	0.368387
60	-0.9	1.4	-0.8	1.65608	0.368386
100	-1.4	1.4	-1.1	1.44012	0.36838
120	-1.3	1.4	-1.1	1.4088	0.368348
120	-1.1	1.4	-1	1.49752	0.368345
280	-1.1	1.4	-1	1.89172	0.36825
120	-1.3	1.4	-0.5	2.12126	0.368237
220	-1.5	1.4	-0.4	2.36069	0.368208
100	-0.9	1.4	-0.8	1.81569	0.368203
80	-1.1	1.4	-1	1.4391	0.368141
80	-1	1.4	-0.6	1.96569	0.368044
140	-1.3	1.4	-1.1	1.41443	0.367972
60	-1.5	1.4	-1.1	1.49574	0.367877
100	-1.3	1.4	-1.1	1.41125	0.367804
180	-0.9	1.4	-0.8	2.15311	0.36775
260	-0.9	1.4	-0.8	2.44754	0.367716
120	-0.9	1.4	-0.8	1.90324	0.367626
260	-0.9	1.4	-0.5	2.77977	0.367602
240	-0.9	1.4	-0.8	2.37952	0.36758
140	-0.9	1.4	-0.6	2.25059	0.367565
240	-1.2	1.4	-0.4	2.4985	0.367556
240	-1.2	1.4	-1.1	1.57764	0.367518
60	-0.9	1.4	-0.7	1.79733	0.367509
80	-0.9	1.4	-0.8	1.73225	0.367494
120	-1.2	1.4	-0.5	2.14412	0.36748
200	-0.9	1.4	-0.8	2.23242	0.36745
220	-1.4	1.4	-0.4	2.38234	0.367435
220	-1.3	1.4	-0.4	2.41786	0.367339
60	-1.1	1.4	-0.6	1.90483	0.367319
260	-1.2	1.4	-1.1	1.6169	0.367259
260	-1.1	1.4	-0.4	2.62253	0.367192
160	-0.9	1.4	-0.8	2.07277	0.367189
140	-1.1	1.4	-0.5	2.2194	0.367155
80	-1.3	1.4	-1.1	1.42301	0.367122
260	-1.5	1.4	-1.2	1.42745	0.367063
60	-1.3	1.4	-1.1	1.44183	0.367032
120	-0.9	1.4	-0.6	2.17707	0.366982
[truncated: 5,562 more rows]
